# Supplementary material for: Dietary mineral supplies in Africa
Source: Physiol Plant. 2014 Feb 13;151(3):208–29. doi: 10.1111/ppl.12144 (PMC4235459; doi:10.1111/ppl.12144)
Supplement: Table S1 — FAO names and subregions of the 46 African countries studied (http://unstats.un.org/unsd/methods/m49/m49regin.htm) [file ppl0151-0208-SD1.xlsx]

## Sheet: S Table 1
	Supplementary Table 1. FAO names and subregions of the 46 African countries studied [http://unstats.un.org/unsd/methods/m49/m49regin.htm]
FAO_FBS_Country_ID	GIS_Country_ID	Region
Algeria	Algeria	Northern
Angola	Angola	Middle
Benin	Benin	Western
Botswana	Botswana	Southern
Burkina Faso	Burkina Faso	Western
Burundi	Burundi	Eastern
Cameroon	Cameroon	Middle
Central African Republic	Central African Republic	Middle
Chad	Chad	Middle
Congo	Congo	Middle
Cote d'Ivoire	Côte d'Ivoire	Western
Democratic Republic of the Congo	Congo, The Democratic Republic of the	Middle
Djibouti	Djibouti	Eastern
Egypt	Egypt	Northern
Eritrea	Eritrea	Eastern
Ethiopia	Ethiopia	Eastern
Gabon	Gabon	Middle
Gambia	Gambia	Western
Ghana	Ghana	Western
Guinea	Guinea	Western
Guinea-Bissau	Guinea-Bissau	Western
Kenya	Kenya	Eastern
Lesotho	Lesotho	Southern
Liberia	Liberia	Western
Libya	Libyan Arab Jamahiriya	Northern
Madagascar	Madagascar	Eastern
Malawi	Malawi	Eastern
Mali	Mali	Western
Mauritania	Mauritania	Western
Morocco	Morocco	Northern
Mozambique	Mozambique	Eastern
Namibia	Namibia	Southern
Niger	Niger	Western
Nigeria	Nigeria	Western
Rwanda	Rwanda	Eastern
Senegal	Senegal	Western
Sierra Leone	Sierra Leone	Western
South Africa	South Africa	Southern
Sudan	Sudan	Northern
Swaziland	Swaziland	Southern
Togo	Togo	Western
Tunisia	Tunisia	Northern
Uganda	Uganda	Eastern
United Republic of Tanzania	Tanzania, United Republic of	Eastern
Zambia	Zambia	Eastern
Zimbabwe	Zimbabwe	Eastern
