# Supplementary material for: Dietary mineral supplies in Africa
Source: Physiol Plant. 2014 Feb 13;151(3):208–29. doi: 10.1111/ppl.12144 (PMC4235459; doi:10.1111/ppl.12144)
Supplement: Table S2 — Food mineral composition data from literature sources, used in conjunction with FBSs to estimate dietary mineral availability. [file ppl0151-0208-SD2.xlsx]

## Sheet: S Table 2
	Supplementary Table 2. Food mineral composition data from literature sources, used in conjunction with Food Balance Sheets (FBSs) to estimate dietary mineral availability
Item	Region	Nutrient	Item (FBS category)	Fitted item (as decribed in published source)	Source	Unit	Concentration (100 g-1 fresh weight)		Source key
1	E	Energy	Apples	Apples, raw, with skin	d	kcal	52		Source	Authors	Publication_date	Journal	Volume	Issue	Page_number	Title
2	E	Energy	Aquatic Animals, Others	Fish, fresh	d	kcal	98		a	Ferguson EL, Gibson RS, Thompson LU, Ounpuu S, Berry M	1988	Journal of Food Composition and Analysis	1		316	Phytate, zinc, and calcium contents of 30 East African foods and their calculated phytate:Zn, Ca:phytate, and (Ca)(phytate)/(Zn) molar ratios
3	E	Energy	Aquatic Plants	Seaweed, agar, raw	e	kcal	26		b	Ferguson EL, Gibson RS, Weaver SD, Heywood P, Heywood A, Yaman C	1989	Journal of Food Composition and Analysis	2		260	The mineral content of commonly consumed Malawian and Papua New Guinean foods
4	E	Energy	Bananas	Banana, ripe	d	kcal	89		c	Donovan U, Gibson RS, Ferguson EL, Ounpuu S, Heywood P	1991	Journal of Food Composition and Analysis	4		329	The Selenium Content of Staple Foods from Malawi and Papua New Guinea
5	E	Energy	Barley	Barley, pearled, cooked	l	kcal	126.434		d	Lukmanji Z, Hertzmark E, Mlingi N, Assey V, Ndossi G, Fawzi W	2008	MUHAS- TFNC, HSPH, Dar es Salaam Tanzania				Tanzania food composition tables
6	E	Energy	Beans	Beans, kidney, mature seeds, raw	d	kcal	333		e	USDA-ARS (U.S. Department of Agriculture, Agricultural Research Service)	2011	Available at http://www.ars.usda.gov/nutrientdata [accessed November 2011]				USDA National Nutrient Database for Standard Reference. Release 18
7	E	Energy	Beer	Beer, commercial	d	kcal	41		f	Stadlmayr B, Charrondiere RU, Addy P, Samb B, Enujiugha VN, Bayili RG, Fagbohoun EG, Smith IF, Thiam I, Burlingame B	2010	FAO, Rome				Composition of Selected Foods from West Africa
8	E	Energy	Beverages, Alcoholic	spirits (gin, rum, vodka, whiskey)	i	kcal	275		g	FSA (The Food Standards Agency)	2002	Available online				McCance and Widdowson's The Composition of Foods Integrated Dataset
9	E	Energy	Beverages, Fermented	Beer, local, grain	d	kcal	41		h	Ferguson EL, Gibson RS, Opare-Obisaw C, Osei-Opare F, Stephan AM, Lehrfeld J, Thompson LU	1993	Journal of Food Composition and Analysis	6		87	The Zinc, Calcium, Copper, Manganese, Nonstarch Polysaccharide and Phytate Content of Seventy-Eight Locally Grown and Prepared African Foods
10	E	Energy	Bovine Meat	Beef, medium fat, cooked	d	kcal	323		i	Korkalo L, Hauta-alus H, Mutanen M	2011	Department of Food and Environmental Sciences, University of Helsinki, Finland				Food composition tables for Mozambique. Version 2
11	E	Energy	Butter, Ghee	Butter refined-ghee	d	kcal	876		j	Prynne CJ, Paul AA	2011	MRC Human Nutrition Research, Cambridge, UK				Food Composition Table for use in The Gambia
12	E	Energy	Cassava	Cassava, raw	d	kcal	160		k	Barikmo and Ouattara	2004	Akershus University College				Food Composition Table for Mali
13	E	Energy	Cephalopods	Mollusks, squid, mixed species, raw	e	kcal	92		l	Wolmarans P, Danster N, Dalton A, Rossouw K, Schonfeldt H (eds)	2010	Medical Research Council, Parow				Condensed Food Composition Tables for South Africa
14	E	Energy	Cereals, Other	Wheat, flour, whole grain	d	kcal	339		m	Abebe Y, Bogale A, Hambidge KM, Stoecker BJ, Bailey K, Gibson RS	2007	Journal of Food Composition and Analysis	20		161	Phytate, zinc, iron and calcium content of selected raw and prepared foods consumed in rural Sidama, Southern Ethiopia, and implications for bioavailability
15	E	Energy	Citrus, Other	Orange, raw	d	kcal	47		n	Eckhoff KM, Maage A	1997	Journal of Food Composition and Analysis	10		270	Iodine Content in Fish and Other Food Products from East Africa Analyzed by ICP-MS
16	E	Energy	Cloves	Spices, cloves, ground	e	kcal	323		o	Mbata TI, Ikenebomeh MJ, Ezeibe S	2009	African Journal of Food Science	3	4	107	Evaluation of mineral content and functional properties of fermented maize (Generic and specific) flour blended with bambara groundnut (Vigna subterranean L)
17	E	Energy	Cocoa Beans	Cocoa powder	l	kcal	363.05		p	Yang RY, Keding GB	2009	African Indigenous Vegetables in Urban Agriculture (eds Shackleton et al)	0		105	Nutritional Contributions of Important African Indigenous Vegetables
18	E	Energy	Coconut Oil	Coconut oil	d	kcal	862
19	E	Energy	Coconuts - Incl Copra	Coconut meat, raw	d	kcal	354
20	E	Energy	Coffee	Coffee, brewed/ instant	l	kcal	2.15105		Note	Fitted item "x" means no suitable composition data could be found
21	E	Energy	Cottonseed Oil	Cottonseed oil	l	kcal	884.321
22	E	Energy	Cream	Cream, fresh, dessert (min 20% fat)	l	kcal	245.459
23	E	Energy	Crustaceans	Crab, fresh, cooked	l	kcal	97.9924
24	E	Energy	Dates	Date, raw	l	kcal	145.076
25	E	Energy	Demersal Fish	Fish, fresh	d	kcal	98
26	E	Energy	Eggs	Egg, chicken	d	kcal	155
27	E	Energy	Fats, Animals, Raw	Lard	l	kcal	884.321
28	E	Energy	Fish, Body Oil	Cod liver oil	l	kcal	884.321
29	E	Energy	Fish, Liver Oil	Cod liver oil	d	kcal	884
30	E	Energy	Freshwater Fish	Fish, fresh	d	kcal	98
31	E	Energy	Fruits, Other	Mango, ripe, fresh	d	kcal	65
32	E	Energy	Grapefruit	Grapefruit	d	kcal	33
33	E	Energy	Grapes	Grape	d	kcal	55
34	E	Energy	Groundnut Oil	Peanut oil	l	kcal	884.321
35	E	Energy	Groundnuts (Shelled Eq)	Groundnuts	d	kcal	567
36	E	Energy	Honey	Honey	d	kcal	304
37	E	Energy	Lemons, Limes	Lemon, raw, without peel	d	kcal	29
38	E	Energy	Maize	Maize, dried, raw	d	kcal	362
39	E	Energy	Maize Germ Oil	Maize oil	l	kcal	884.321
40	E	Energy	Marine Fish, Other	Fish, fresh	d	kcal	98
41	E	Energy	Meat, Aquatic Mammals	Whale, beluga, meat, raw (Alaska Native)	e	kcal	111
42	E	Energy	Meat, Other	Venison (buck/ deer), roasted	l	kcal	151.052
43	E	Energy	Milk - Excluding Butter	Milk whole, 0.0325 milk fat	d	kcal	60
44	E	Energy	Millet	Millet, finger, grain or flour	d	kcal	328
45	E	Energy	Molluscs, Other	Oyster, raw	l	kcal	66.9216
46	E	Energy	Mutton & Goat Meat	Goat meat	d	kcal	269
47	E	Energy	Nuts	Cashewnut	d	kcal	589
48	E	Energy	Oats	Oats, rolled or oatmeal, uncooked	l	kcal	427.103
49	E	Energy	Offals, Edible	Beef, tripe	d	kcal	83
50	E	Energy	Oilcrops Oil, Other	Vegetable oil	d	kcal	862
51	E	Energy	Oilcrops, Other	Linseed	l	kcal	531.549
52	E	Energy	Olive Oil	Olive oil	l	kcal	884.321
53	E	Energy	Olives	Olive, ripe, canned, drained, pitted	l	kcal	123.566
54	E	Energy	Onions	Onion, raw	d	kcal	40
55	E	Energy	Oranges, Mandarines	Orange, raw	d	kcal	47
56	E	Energy	Palm Oil	Palm oil	d	kcal	862
57	E	Energy	Palmkernel Oil	Palm kernel oil	l	kcal	884.321
58	E	Energy	Peas	Pea, green, fresh	d	kcal	84
59	E	Energy	Pelagic Fish	Fish, fresh	d	kcal	98
60	E	Energy	Pepper	Pepper, black	l	kcal	336.759
61	E	Energy	Pigmeat	Pork, medium fat, cooked	d	kcal	537
62	E	Energy	Pimento	Pepper dried or fresh, hot	d	kcal	27
63	E	Energy	Pineapples	Pineapple, raw, all variety	d	kcal	48
64	E	Energy	Plantains	Plantain, ripe, raw	f	kcal	149
65	E	Energy	Potatoes	Potato, raw, with skin	d	kcal	58
66	E	Energy	Poultry Meat	Chicken, raw	d	kcal	200
67	E	Energy	Pulses, Other	Pigeon peas, raw	d	kcal	343
68	E	Energy	Rape and Mustard Oil	Vegetable oil	d	kcal	862
69	E	Energy	Rice (Milled Equivalent)	Rice, white, grain, raw	d	kcal	358
70	E	Energy	Ricebran Oil	Vegetable oil	d	kcal	862
71	E	Energy	Roots, Other	Taro, raw	d	kcal	112
72	E	Energy	Rye	Wheat, flour, whole grain	d	kcal	339
73	E	Energy	Sesameseed	Sesame seed	d	kcal	573
74	E	Energy	Sesameseed Oil	Sesame oil	d	kcal	884
75	E	Energy	Sorghum	Sorghum	d	kcal	339
76	E	Energy	Soyabean Oil	Soybean oil	l	kcal	884.321
77	E	Energy	Soyabeans	Soybean, yellow	d	kcal	415
78	E	Energy	Spices, Other	Turmeric, ground	l	kcal	382.887
79	E	Energy	Sugar (Raw Equivalent)	Sugar	d	kcal	387
80	E	Energy	Sugar Beet	Beetroot, raw (flesh and skin)	l	kcal	40.631
81	E	Energy	Sugar Cane	Sugarcane	d	kcal	26
82	E	Energy	Sugar, Non-Centrifugal	Sugarcane juice	d	kcal	56
83	E	Energy	Sunflowerseed	Sunflower seed	d	kcal	588
84	E	Energy	Sunflowerseed Oil	Sunflower oil	l	kcal	884.321
85	E	Energy	Sweet Potatoes	Sweet potato, fresh-EP	d	kcal	103
86	E	Energy	Sweeteners, Other	Sweeteners, tabletop, fructose, dry, powder	e	kcal	368
87	E	Energy	Tea	Tea leaves	d	kcal	1
88	E	Energy	Tomatoes	Tomato, ripe	d	kcal	21
89	E	Energy	Vegetables, Other	Cabbage, raw, green, white	d	kcal	15
90	E	Energy	Wheat	Wheat, flour, whole grain	d	kcal	339
91	E	Energy	Wine	Wine, red/ white/ rose, dry/ semi-sweet/ sparkling (alc 12% v/v; 9.4% w/w)	l	kcal	71.7017
92	E	Energy	Yams	Yam, raw	d	kcal	97
93	E	Carbohydrates, available	Apples	Apples, raw, with skin	d	g	11.4
94	E	Carbohydrates, available	Aquatic Animals, Others	Fish, fresh	d	g	0
95	E	Carbohydrates, available	Aquatic Plants	Seaweed, agar, raw	e	g	6.25
96	E	Carbohydrates, available	Bananas	Banana, ripe	d	g	20.2
97	E	Carbohydrates, available	Barley	Barley, pearled, cooked	l	g	23.8
98	E	Carbohydrates, available	Beans	Beans, kidney, mature seeds, raw	d	g	60
99	E	Carbohydrates, available	Beer	Beer, commercial	d	g	3.5
100	E	Carbohydrates, available	Beverages, Alcoholic	spirits (gin, rum, vodka, whiskey)	i	g	0
101	E	Carbohydrates, available	Beverages, Fermented	Beer, local, grain	d	g	3.5
102	E	Carbohydrates, available	Bovine Meat	Beef, medium fat, cooked	d	g	0
103	E	Carbohydrates, available	Butter, Ghee	Butter refined-ghee	d	g	0
104	E	Carbohydrates, available	Cassava	Cassava, raw	d	g	38.1
105	E	Carbohydrates, available	Cephalopods	Mollusks, squid, mixed species, raw	e	g	3
106	E	Carbohydrates, available	Cereals, Other	Wheat, flour, whole grain	d	g	60.4
107	E	Carbohydrates, available	Citrus, Other	Orange, raw	d	g	9.4
108	E	Carbohydrates, available	Cloves	Spices, cloves, ground	e	g	27.01
109	E	Carbohydrates, available	Cocoa Beans	Cocoa powder	l	g	11.5
110	E	Carbohydrates, available	Coconut Oil	Coconut oil	d	g	0
111	E	Carbohydrates, available	Coconuts - Incl Copra	Coconut meat, raw	d	g	6.2
112	E	Carbohydrates, available	Coffee	Coffee, brewed/ instant	l	g	0.4
113	E	Carbohydrates, available	Cottonseed Oil	Cottonseed oil	l	g	0
114	E	Carbohydrates, available	Cream	Cream, fresh, dessert (min 20% fat)	l	g	3.5
115	E	Carbohydrates, available	Crustaceans	Crab, fresh, cooked	l	g	0
116	E	Carbohydrates, available	Dates	Date, raw	l	g	31.3
117	E	Carbohydrates, available	Demersal Fish	Fish, fresh	d	g	0
118	E	Carbohydrates, available	Eggs	Egg, chicken	d	g	1.1
119	E	Carbohydrates, available	Fats, Animals, Raw	Lard	l	g	0
120	E	Carbohydrates, available	Fish, Body Oil	Cod liver oil	l	g	0
121	E	Carbohydrates, available	Fish, Liver Oil	Cod liver oil	d	g	0
122	E	Carbohydrates, available	Freshwater Fish	Fish, fresh	d	g	0
123	E	Carbohydrates, available	Fruits, Other	Mango, ripe, fresh	d	g	15.2
124	E	Carbohydrates, available	Grapefruit	Grapefruit	d	g	7.3
125	E	Carbohydrates, available	Grapes	Grape	d	g	11.7
126	E	Carbohydrates, available	Groundnut Oil	Peanut oil	l	g	0
127	E	Carbohydrates, available	Groundnuts (Shelled Eq)	Groundnuts	d	g	7.6
128	E	Carbohydrates, available	Honey	Honey	d	g	82.4
129	E	Carbohydrates, available	Lemons, Limes	Lemon, raw, without peel	d	g	6.5
130	E	Carbohydrates, available	Maize	Maize, dried, raw	d	g	69.6
131	E	Carbohydrates, available	Maize Germ Oil	Maize oil	l	g	0
132	E	Carbohydrates, available	Marine Fish, Other	Fish, fresh	d	g	0
133	E	Carbohydrates, available	Meat, Aquatic Mammals	Whale, beluga, meat, raw (Alaska Native)	e	g	0
134	E	Carbohydrates, available	Meat, Other	Venison (buck/ deer), roasted	l	g	0
135	E	Carbohydrates, available	Milk - Excluding Butter	Milk whole, 0.0325 milk fat	d	g	4.5
136	E	Carbohydrates, available	Millet	Millet, finger, grain or flour	d	g	62.8
137	E	Carbohydrates, available	Molluscs, Other	Oyster, raw	l	g	3.9
138	E	Carbohydrates, available	Mutton & Goat Meat	Goat meat	d	g	0
139	E	Carbohydrates, available	Nuts	Cashewnut	d	g	9.5
140	E	Carbohydrates, available	Oats	Oats, rolled or oatmeal, uncooked	l	g	61.6
141	E	Carbohydrates, available	Offals, Edible	Beef, tripe	d	g	0
142	E	Carbohydrates, available	Oilcrops Oil, Other	Vegetable oil	d	g	0
143	E	Carbohydrates, available	Oilcrops, Other	Linseed	l	g	3.5
144	E	Carbohydrates, available	Olive Oil	Olive oil	l	g	0
145	E	Carbohydrates, available	Olives	Olive, ripe, canned, drained, pitted	l	g	3.1
146	E	Carbohydrates, available	Onions	Onion, raw	d	g	7.9
147	E	Carbohydrates, available	Oranges, Mandarines	Orange, raw	d	g	9.4
148	E	Carbohydrates, available	Palm Oil	Palm oil	d	g	0
149	E	Carbohydrates, available	Palmkernel Oil	Palm kernel oil	l	g	0
150	E	Carbohydrates, available	Peas	Pea, green, fresh	d	g	10.1
151	E	Carbohydrates, available	Pelagic Fish	Fish, fresh	d	g	0
152	E	Carbohydrates, available	Pepper	Pepper, black	l	g	38.3
153	E	Carbohydrates, available	Pigmeat	Pork, medium fat, cooked	d	g	0
154	E	Carbohydrates, available	Pimento	Pepper dried or fresh, hot	d	g	4.1
155	E	Carbohydrates, available	Pineapples	Pineapple, raw, all variety	d	g	11.2
156	E	Carbohydrates, available	Plantains	Plantain, ripe, raw	f	g	34.3
157	E	Carbohydrates, available	Potatoes	Potato, raw, with skin	d	g	12.4
158	E	Carbohydrates, available	Poultry Meat	Chicken, raw	d	g	0
159	E	Carbohydrates, available	Pulses, Other	Pigeon peas, raw	d	g	62.8
160	E	Carbohydrates, available	Rape and Mustard Oil	Vegetable oil	d	g	0
161	E	Carbohydrates, available	Rice (Milled Equivalent)	Rice, white, grain, raw	d	g	79.8
162	E	Carbohydrates, available	Ricebran Oil	Vegetable oil	d	g	0
163	E	Carbohydrates, available	Roots, Other	Taro, raw	d	g	22.4
164	E	Carbohydrates, available	Rye	Wheat, flour, whole grain	d	g	60.4
165	E	Carbohydrates, available	Sesameseed	Sesame seed	d	g	6.6
166	E	Carbohydrates, available	Sesameseed Oil	Sesame oil	d	g	0
167	E	Carbohydrates, available	Sorghum	Sorghum	d	g	65.6
168	E	Carbohydrates, available	Soyabean Oil	Soybean oil	l	g	0
169	E	Carbohydrates, available	Soyabeans	Soybean, yellow	d	g	21
170	E	Carbohydrates, available	Spices, Other	Turmeric, ground	l	g	43.8
171	E	Carbohydrates, available	Sugar (Raw Equivalent)	Sugar	d	g	99.9
172	E	Carbohydrates, available	Sugar Beet	Beetroot, raw (flesh and skin)	l	g	5.8
173	E	Carbohydrates, available	Sugar Cane	Sugarcane	d	g	6.8
174	E	Carbohydrates, available	Sugar, Non-Centrifugal	Sugarcane juice	d	g	14.6
175	E	Carbohydrates, available	Sunflowerseed	Sunflower seed, dried	l	g	12.2
176	E	Carbohydrates, available	Sunflowerseed Oil	Sunflower oil	l	g	0
177	E	Carbohydrates, available	Sweet Potatoes	Sweet potato, fresh-EP	d	g	21.3
178	E	Carbohydrates, available	Sweeteners, Other	Sweeteners, tabletop, fructose, dry, powder	e	g	100
179	E	Carbohydrates, available	Tea	Tea leaves	d	g	0.2
180	E	Carbohydrates, available	Tomatoes	Tomato, ripe	d	g	3.5
181	E	Carbohydrates, available	Vegetables, Other	Cabbage, raw, green, white	d	g	5.8
182	E	Carbohydrates, available	Wheat	Wheat, flour, whole grain	d	g	60.4
183	E	Carbohydrates, available	Wine	Wine, red/ white/ rose, dry/ semi-sweet/ sparkling (alc 12% v/v; 9.4% w/w)	l	g	1.4
184	E	Carbohydrates, available	Yams	Yam, raw	d	g	21.7
185	E	Protein	Apples	Apples, raw, with skin	d	g	0.2
186	E	Protein	Aquatic Animals, Others	Fish, fresh	d	g	18.1
187	E	Protein	Aquatic Plants	Seaweed, agar, raw	e	g	0.54
188	E	Protein	Bananas	Banana, ripe	d	g	1.1
189	E	Protein	Barley	Barley, pearled, cooked	l	g	2.7
190	E	Protein	Beans	Beans, kidney, mature seeds, raw	d	g	23.6
191	E	Protein	Beer	Beer, commercial	d	g	0.3
192	E	Protein	Beverages, Alcoholic	spirits (gin, rum, vodka, whiskey)	i	g	0
193	E	Protein	Beverages, Fermented	Beer, local, grain	d	g	0.3
194	E	Protein	Bovine Meat	Beef, medium fat, cooked	d	g	24.9
195	E	Protein	Butter, Ghee	Butter refined-ghee	d	g	0.3
196	E	Protein	Cassava	Cassava, raw	d	g	1.4
197	E	Protein	Cephalopods	Mollusks, squid, mixed species, raw	e	g	16
198	E	Protein	Cereals, Other	Wheat, flour, whole grain	d	g	13.7
199	E	Protein	Citrus, Other	Orange, raw	d	g	0.9
200	E	Protein	Cloves	Spices, cloves, ground	e	g	5.98
201	E	Protein	Cocoa Beans	Cocoa powder	l	g	18.5
202	E	Protein	Coconut Oil	Coconut oil	d	g	0
203	E	Protein	Coconuts - Incl Copra	Coconut meat, raw	d	g	3.3
204	E	Protein	Coffee	Coffee, brewed/ instant	l	g	0.1
205	E	Protein	Cottonseed Oil	Cottonseed oil	l	g	0
206	E	Protein	Cream	Cream, fresh, dessert (min 20% fat)	l	g	2.5
207	E	Protein	Crustaceans	Crab, fresh, cooked	l	g	20.2
208	E	Protein	Dates	Date, raw	l	g	1.5
209	E	Protein	Demersal Fish	Fish, fresh	d	g	18.1
210	E	Protein	Eggs	Egg, chicken	d	g	12.6
211	E	Protein	Fats, Animals, Raw	Lard	l	g	0
212	E	Protein	Fish, Body Oil	Cod liver oil	l	g	0
213	E	Protein	Fish, Liver Oil	Cod liver oil	d	g	0
214	E	Protein	Freshwater Fish	Fish, fresh	d	g	18.1
215	E	Protein	Fruits, Other	Mango, ripe, fresh	d	g	0.5
216	E	Protein	Grapefruit	Grapefruit	d	g	0.7
217	E	Protein	Grapes	Grape	d	g	0.2
218	E	Protein	Groundnut Oil	Peanut oil	l	g	0
219	E	Protein	Groundnuts (Shelled Eq)	Groundnuts	d	g	25.8
220	E	Protein	Honey	Honey	d	g	0.3
221	E	Protein	Lemons, Limes	Lemon, raw, without peel	d	g	1.1
222	E	Protein	Maize	Maize, dried, raw	d	g	8.1
223	E	Protein	Maize Germ Oil	Maize oil	l	g	0
224	E	Protein	Marine Fish, Other	Fish, fresh	d	g	18.1
225	E	Protein	Meat, Aquatic Mammals	Whale, beluga, meat, raw (Alaska Native)	e	g	26.5
226	E	Protein	Meat, Other	Venison (buck/ deer), roasted	l	g	30.2
227	E	Protein	Milk - Excluding Butter	Milk whole, 0.0325 milk fat	d	g	3.2
228	E	Protein	Millet	Millet, finger, grain or flour	d	g	6.6
229	E	Protein	Molluscs, Other	Oyster, raw	l	g	7.1
230	E	Protein	Mutton & Goat Meat	Goat meat	d	g	24.9
231	E	Protein	Nuts	Cashewnut	d	g	20
232	E	Protein	Oats	Oats, rolled or oatmeal, uncooked	l	g	10.7
233	E	Protein	Offals, Edible	Beef, tripe	d	g	14.5
234	E	Protein	Oilcrops Oil, Other	Vegetable oil	d	g	0
235	E	Protein	Oilcrops, Other	Linseed	l	g	17.5
236	E	Protein	Olive Oil	Olive oil	l	g	0
237	E	Protein	Olives	Olive, ripe, canned, drained, pitted	l	g	0.8
238	E	Protein	Onions	Onion, raw	d	g	1.3
239	E	Protein	Oranges, Mandarines	Orange, raw	d	g	0.9
240	E	Protein	Palm Oil	Palm oil	d	g	0
241	E	Protein	Palmkernel Oil	Palm kernel oil	l	g	0
242	E	Protein	Peas	Pea, green, fresh	d	g	5.4
243	E	Protein	Pelagic Fish	Fish, fresh	d	g	18.1
244	E	Protein	Pepper	Pepper, black	l	g	10.9
245	E	Protein	Pigmeat	Pork, medium fat, cooked	d	g	19.6
246	E	Protein	Pimento	Pepper dried or fresh, hot	d	g	1
247	E	Protein	Pineapples	Pineapple, raw, all variety	d	g	0.5
248	E	Protein	Plantains	Plantain, ripe, raw	f	g	1.1
249	E	Protein	Potatoes	Potato, raw, with skin	d	g	2.6
250	E	Protein	Poultry Meat	Chicken, raw	d	g	18.8
251	E	Protein	Pulses, Other	Pigeon peas, raw	d	g	21.7
252	E	Protein	Rape and Mustard Oil	Vegetable oil	d	g	0
253	E	Protein	Rice (Milled Equivalent)	Rice, white, grain, raw	d	g	6.5
254	E	Protein	Ricebran Oil	Vegetable oil	d	g	0
255	E	Protein	Roots, Other	Taro, raw	d	g	1.5
256	E	Protein	Rye	Wheat, flour, whole grain	d	g	13.7
257	E	Protein	Sesameseed	Sesame seed	d	g	17.7
258	E	Protein	Sesameseed Oil	Sesame oil	d	g	0
259	E	Protein	Sorghum	Sorghum	d	g	11.3
260	E	Protein	Soyabean Oil	Soybean oil	l	g	0
261	E	Protein	Soyabeans	Soybean, yellow	d	g	36.5
262	E	Protein	Spices, Other	Turmeric, ground	l	g	7.8
263	E	Protein	Sugar (Raw Equivalent)	Sugar	d	g	0
264	E	Protein	Sugar Beet	Beetroot, raw (flesh and skin)	l	g	1.6
265	E	Protein	Sugar Cane	Sugarcane	d	g	0
266	E	Protein	Sugar, Non-Centrifugal	Sugarcane juice	d	g	0
267	E	Protein	Sunflowerseed	Sunflower seed	d	g	26.4
268	E	Protein	Sunflowerseed Oil	Sunflower oil	l	g	0
269	E	Protein	Sweet Potatoes	Sweet potato, fresh-EP	d	g	1.7
270	E	Protein	Sweeteners, Other	Sweeteners, tabletop, fructose, dry, powder	e	g	0
271	E	Protein	Tea	Tea leaves	d	g	0
272	E	Protein	Tomatoes	Tomato, ripe	d	g	0.9
273	E	Protein	Vegetables, Other	Cabbage, raw, green, white	d	g	1.3
274	E	Protein	Wheat	Wheat, flour, whole grain	d	g	13.7
275	E	Protein	Wine	Wine, red/ white/ rose, dry/ semi-sweet/ sparkling (alc 12% v/v; 9.4% w/w)	l	g	0.2
276	E	Protein	Yams	Yam, raw	d	g	2.1
277	E	Fat	Apples	Apples, raw, with skin	d	g	0.2
278	E	Fat	Aquatic Animals, Others	Fish, fresh	d	g	2.4
279	E	Fat	Aquatic Plants	Seaweed, agar, raw	e	g	0.03
280	E	Fat	Bananas	Banana, ripe	d	g	0.3
281	E	Fat	Barley	Barley, pearled, cooked	l	g	0.5
282	E	Fat	Beans	Beans, kidney, mature seeds, raw	d	g	0.8
283	E	Fat	Beer	Beer, commercial	d	g	0
284	E	Fat	Beverages, Alcoholic	spirits (gin, rum, vodka, whiskey)	i	g	0
285	E	Fat	Beverages, Fermented	Beer, local, grain	d	g	0
286	E	Fat	Bovine Meat	Beef, medium fat, cooked	d	g	24
287	E	Fat	Butter, Ghee	Butter refined-ghee	d	g	99.5
288	E	Fat	Cassava	Cassava, raw	d	g	0.3
289	E	Fat	Cephalopods	Mollusks, squid, mixed species, raw	e	g	1
290	E	Fat	Cereals, Other	Wheat, flour, whole grain	d	g	1.9
291	E	Fat	Citrus, Other	Orange, raw	d	g	0.1
292	E	Fat	Cloves	Spices, cloves, ground	e	g	20.07
293	E	Fat	Cocoa Beans	Cocoa powder	l	g	21.7
294	E	Fat	Coconut Oil	Coconut oil	d	g	100
295	E	Fat	Coconuts - Incl Copra	Coconut meat, raw	d	g	33.5
296	E	Fat	Coffee	Coffee, brewed/ instant	l	g	0
297	E	Fat	Cottonseed Oil	Cottonseed oil	l	g	100
298	E	Fat	Cream	Cream, fresh, dessert (min 20% fat)	l	g	25
299	E	Fat	Crustaceans	Crab, fresh, cooked	l	g	1.8
300	E	Fat	Dates	Date, raw	l	g	0.1
301	E	Fat	Demersal Fish	Fish, fresh	d	g	2.4
302	E	Fat	Eggs	Egg, chicken	d	g	10.6
303	E	Fat	Fats, Animals, Raw	Lard	l	g	100
304	E	Fat	Fish, Body Oil	Cod liver oil	l	g	100
305	E	Fat	Fish, Liver Oil	Cod liver oil	d	g	100
306	E	Fat	Freshwater Fish	Fish, fresh	d	g	2.4
307	E	Fat	Fruits, Other	Mango, ripe, fresh	d	g	0.3
308	E	Fat	Grapefruit	Grapefruit	d	g	0.1
309	E	Fat	Grapes	Grape	d	g	0.4
310	E	Fat	Groundnut Oil	Peanut oil	l	g	100
311	E	Fat	Groundnuts (Shelled Eq)	Groundnuts	d	g	49.2
312	E	Fat	Honey	Honey	d	g	0
313	E	Fat	Lemons, Limes	Lemon, raw, without peel	d	g	0.3
314	E	Fat	Maize	Maize, dried, raw	d	g	3.6
315	E	Fat	Maize Germ Oil	Maize oil	l	g	100
316	E	Fat	Marine Fish, Other	Fish, fresh	d	g	2.4
317	E	Fat	Meat, Aquatic Mammals	Whale, beluga, meat, raw (Alaska Native)	e	g	0.5
318	E	Fat	Meat, Other	Venison (buck/ deer), roasted	l	g	3.2
319	E	Fat	Milk - Excluding Butter	Milk whole, 0.0325 milk fat	d	g	3.3
320	E	Fat	Millet	Millet, finger, grain or flour	d	g	1.3
321	E	Fat	Molluscs, Other	Oyster, raw	l	g	2.5
322	E	Fat	Mutton & Goat Meat	Goat meat	d	g	18
323	E	Fat	Nuts	Cashewnut	d	g	52.2
324	E	Fat	Oats	Oats, rolled or oatmeal, uncooked	l	g	10.4
325	E	Fat	Offals, Edible	Beef, tripe	d	g	2.4
326	E	Fat	Oilcrops Oil, Other	Vegetable oil	d	g	100
327	E	Fat	Oilcrops, Other	Linseed	l	g	36.9
328	E	Fat	Olive Oil	Olive oil	l	g	100
329	E	Fat	Olives	Olive, ripe, canned, drained, pitted	l	g	10.7
330	E	Fat	Onions	Onion, raw	d	g	0.2
331	E	Fat	Oranges, Mandarines	Orange, raw	d	g	0.1
332	E	Fat	Palm Oil	Palm oil	d	g	100
333	E	Fat	Palmkernel Oil	Palm kernel oil	l	g	100
334	E	Fat	Peas	Pea, green, fresh	d	g	0.2
335	E	Fat	Pelagic Fish	Fish, fresh	d	g	2.4
336	E	Fat	Pepper	Pepper, black	l	g	3.3
337	E	Fat	Pigmeat	Pork, medium fat, cooked	d	g	50.2
338	E	Fat	Pimento	Pepper dried or fresh, hot	d	g	0.3
339	E	Fat	Pineapples	Pineapple, raw, all variety	d	g	0.1
340	E	Fat	Plantains	Plantain, ripe, raw	f	g	0.3
341	E	Fat	Potatoes	Potato, raw, with skin	d	g	0.1
342	E	Fat	Poultry Meat	Chicken, raw	d	g	13.2
343	E	Fat	Pulses, Other	Pigeon peas, raw	d	g	1.5
344	E	Fat	Rape and Mustard Oil	Vegetable oil	d	g	100
345	E	Fat	Rice (Milled Equivalent)	Rice, white, grain, raw	d	g	0.5
346	E	Fat	Ricebran Oil	Vegetable oil	d	g	100
347	E	Fat	Roots, Other	Taro, raw	d	g	0.2
348	E	Fat	Rye	Wheat, flour, whole grain	d	g	1.9
349	E	Fat	Sesameseed	Sesame seed	d	g	49.7
350	E	Fat	Sesameseed Oil	Sesame oil	d	g	100
351	E	Fat	Sorghum	Sorghum	d	g	3.3
352	E	Fat	Soyabean Oil	Soybean oil	l	g	100
353	E	Fat	Soyabeans	Soybean, yellow	d	g	20
354	E	Fat	Spices, Other	Turmeric, ground	l	g	9.9
355	E	Fat	Sugar (Raw Equivalent)	Sugar	d	g	0
356	E	Fat	Sugar Beet	Beetroot, raw (flesh and skin)	l	g	0.1
357	E	Fat	Sugar Cane	Sugarcane	d	g	0
358	E	Fat	Sugar, Non-Centrifugal	Sugarcane juice	d	g	0
359	E	Fat	Sunflowerseed	Sunflower seed	d	g	54.8
360	E	Fat	Sunflowerseed Oil	Sunflower oil	l	g	100
361	E	Fat	Sweet Potatoes	Sweet potato, fresh-EP	d	g	0.1
362	E	Fat	Sweeteners, Other	Sweeteners, tabletop, fructose, dry, powder	e	g	0
363	E	Fat	Tea	Tea leaves	d	g	0
364	E	Fat	Tomatoes	Tomato, ripe	d	g	0.3
365	E	Fat	Vegetables, Other	Cabbage, raw, green, white	d	g	0.1
366	E	Fat	Wheat	Wheat, flour, whole grain	d	g	1.9
367	E	Fat	Wine	Wine, red/ white/ rose, dry/ semi-sweet/ sparkling (alc 12% v/v; 9.4% w/w)	l	g	0
368	E	Fat	Yams	Yam, raw	d	g	0.1
369	E	Fibre	Apples	Apples, raw, with skin	d	g	2.4
370	E	Fibre	Aquatic Animals, Others	Fish, fresh	d	g	0
371	E	Fibre	Aquatic Plants	Seaweed, agar, raw	e	g	0.5
372	E	Fibre	Bananas	Banana, ripe	d	g	2.6
373	E	Fibre	Barley	Barley, pearled, cooked	l	g	3.5
374	E	Fibre	Beans	Beans, kidney, mature seeds, raw	d	g	24.9
375	E	Fibre	Beer	Beer, commercial	d	g	0.2
376	E	Fibre	Beverages, Alcoholic	Spirit, Brandy/ Gin/ Whisky/ Cane/ Vodka/ Rum (alc 43% v/v; 36% w/w)	l	g	0
377	E	Fibre	Beverages, Fermented	Beer, local, grain	d	g	0.2
378	E	Fibre	Bovine Meat	Beef, medium fat, cooked	d	g	0
379	E	Fibre	Butter, Ghee	Butter refined-ghee	d	g	0
380	E	Fibre	Cassava	Cassava, raw	d	g	1.8
381	E	Fibre	Cephalopods	Mollusks, squid, mixed species, raw	e	g	0
382	E	Fibre	Cereals, Other	Wheat, flour, whole grain	d	g	12.2
383	E	Fibre	Citrus, Other	Orange, raw	d	g	2.4
384	E	Fibre	Cloves	Spices, cloves, ground	e	g	34.2
385	E	Fibre	Cocoa Beans	Cocoa powder	l	g	12.1
386	E	Fibre	Coconut Oil	Coconut oil	d	g	0
387	E	Fibre	Coconuts - Incl Copra	Coconut meat, raw	d	g	9
388	E	Fibre	Coffee	Coffee, brewed/ instant	l	g	0
389	E	Fibre	Cottonseed Oil	Cottonseed oil	l	g	0
390	E	Fibre	Cream	Cream, fresh, dessert (min 20% fat)	l	g	0
391	E	Fibre	Crustaceans	Crab, fresh, cooked	l	g	0
392	E	Fibre	Dates	Date, raw	l	g	2.7
393	E	Fibre	Demersal Fish	Fish, fresh	d	g	0
394	E	Fibre	Eggs	Egg, chicken	d	g	0
395	E	Fibre	Fats, Animals, Raw	Lard	l	g	0
396	E	Fibre	Fish, Body Oil	Cod liver oil	l	g	0
397	E	Fibre	Fish, Liver Oil	Cod liver oil	d	g	0
398	E	Fibre	Freshwater Fish	Fish, fresh	d	g	0
399	E	Fibre	Fruits, Other	Mango, ripe, fresh	d	g	1.8
400	E	Fibre	Grapefruit	Grapefruit	d	g	1.1
401	E	Fibre	Grapes	Grape	d	g	2.5
402	E	Fibre	Groundnut Oil	Peanut oil	l	g	0
403	E	Fibre	Groundnuts (Shelled Eq)	Groundnuts	d	g	8.5
404	E	Fibre	Honey	Honey	d	g	0
405	E	Fibre	Lemons, Limes	Lemon, raw, without peel	d	g	2.8
406	E	Fibre	Maize	Maize, dried, raw	d	g	7.3
407	E	Fibre	Maize Germ Oil	Maize oil	l	g	0
408	E	Fibre	Marine Fish, Other	Fish, fresh	d	g	0
409	E	Fibre	Meat, Aquatic Mammals	Fish, fresh	d	g	0
410	E	Fibre	Meat, Other	Venison (buck/ deer), roasted	l	g	0
411	E	Fibre	Milk - Excluding Butter	Milk whole, 0.0325 milk fat	d	g	0
412	E	Fibre	Millet	Millet, finger, grain or flour	d	g	13.4
413	E	Fibre	Molluscs, Other	Oyster, raw	l	g	0
414	E	Fibre	Mutton & Goat Meat	Goat meat	d	g	0
415	E	Fibre	Nuts	Cashewnut	d	g	10.9
416	E	Fibre	Oats	Oats, rolled or oatmeal, uncooked	l	g	1.6
417	E	Fibre	Offals, Edible	Beef, tripe	d	g	0
418	E	Fibre	Oilcrops Oil, Other	Vegetable oil	d	g	0
419	E	Fibre	Oilcrops, Other	Linseed	l	g	29.5
420	E	Fibre	Olive Oil	Olive oil	l	g	0
421	E	Fibre	Olives	Olive, ripe, canned, drained, pitted	l	g	3.2
422	E	Fibre	Onions	Onion, raw	d	g	1.3
423	E	Fibre	Oranges, Mandarines	Orange, raw	d	g	2.4
424	E	Fibre	Palm Oil	Palm oil	d	g	0
425	E	Fibre	Palmkernel Oil	Palm kernel oil	l	g	0
426	E	Fibre	Peas	Pea, green, fresh	d	g	5.5
427	E	Fibre	Pelagic Fish	Fish, fresh	d	g	0
428	E	Fibre	Pepper	Pepper, black	l	g	26.5
429	E	Fibre	Pigmeat	Pork, medium fat, cooked	d	g	0
430	E	Fibre	Pimento	Pepper dried or fresh, hot	d	g	1.7
431	E	Fibre	Pineapples	Pineapple, raw, all variety	d	g	1.4
432	E	Fibre	Plantains	Plantain, ripe, raw	f	g	2.3
433	E	Fibre	Potatoes	Potato, raw, with skin	d	g	2.5
434	E	Fibre	Poultry Meat	Chicken, raw	d	g	0
435	E	Fibre	Pulses, Other	Pigeon peas, raw	d	g	15
436	E	Fibre	Rape and Mustard Oil	Vegetable oil	d	g	0
437	E	Fibre	Rice (Milled Equivalent)	Rice, white, grain, raw	d	g	0.8
438	E	Fibre	Ricebran Oil	Vegetable oil	d	g	0
439	E	Fibre	Roots, Other	Taro, raw	d	g	4.1
440	E	Fibre	Rye	Wheat, flour, whole grain	d	g	12.2
441	E	Fibre	Sesameseed	Sesame seed	d	g	16.9
442	E	Fibre	Sesameseed Oil	Sesame oil	d	g	0
443	E	Fibre	Sorghum	Sorghum	d	g	9
444	E	Fibre	Soyabean Oil	Soybean oil	l	g	0
445	E	Fibre	Soyabeans	Soybean, yellow	d	g	9.3
446	E	Fibre	Spices, Other	Turmeric, ground	l	g	21.1
447	E	Fibre	Sugar (Raw Equivalent)	Sugar	d	g	0
448	E	Fibre	Sugar Beet	Beetroot, raw (flesh and skin)	l	g	2.4
449	E	Fibre	Sugar Cane	Sugarcane	d	g	0
450	E	Fibre	Sugar, Non-Centrifugal	Sugarcane juice	d	g	0
451	E	Fibre	Sunflowerseed	Sunflower seed	d	g	10.1
452	E	Fibre	Sunflowerseed Oil	Sunflower oil	l	g	0
453	E	Fibre	Sweet Potatoes	Sweet potato, fresh-EP	d	g	3
454	E	Fibre	Sweeteners, Other	Sweeteners, tabletop, fructose, dry, powder	e	g	0
455	E	Fibre	Tea	Tea leaves	d	g	0
456	E	Fibre	Tomatoes	Tomato, ripe	d	g	1.1
457	E	Fibre	Vegetables, Other	Cabbage, raw, green, white	d	g	2.5
458	E	Fibre	Wheat	Wheat, flour, whole grain	d	g	12.2
459	E	Fibre	Wine	Wine, red/ white/ rose, dry/ semi-sweet/ sparkling (alc 12% v/v; 9.4% w/w)	l	g	0
460	E	Fibre	Yams	Yam, raw	d	g	1.2
461	E	Phytate	Apples	Apples, raw, with skin	d	mg	55
462	E	Phytate	Aquatic Animals, Others	Fish, fresh	d	mg	0
463	E	Phytate	Aquatic Plants	x	x	mg	0
464	E	Phytate	Bananas	Banana, ripe	d	mg	0
465	E	Phytate	Barley	Barley, white flour: roasted, milled	m	mg	452
466	E	Phytate	Beans	Beans, kidney, mature seeds, raw	d	mg	1586
467	E	Phytate	Beer	Beer, commercial	d	mg	0
468	E	Phytate	Beverages, Alcoholic	x	x	mg	0
469	E	Phytate	Beverages, Fermented	Beer, local, grain	d	mg	0
470	E	Phytate	Bovine Meat	Beef, medium fat, cooked	d	mg	0
471	E	Phytate	Butter, Ghee	Butter refined-ghee	d	mg	0
472	E	Phytate	Cassava	Cassava, raw	d	mg	54
473	E	Phytate	Cephalopods	Shellfish, boiled	j	mg	0
474	E	Phytate	Cereals, Other	Wheat, flour, whole grain	d	mg	282
475	E	Phytate	Citrus, Other	Orange, raw	d	mg	0
476	E	Phytate	Cloves	x	x	mg	0
477	E	Phytate	Cocoa Beans	x	x	mg	0
478	E	Phytate	Coconut Oil	Coconut oil	d	mg	0
479	E	Phytate	Coconuts - Incl Copra	Coconut meat, raw	d	mg	324
480	E	Phytate	Coffee	Coffee without milk, with sugar,	d	mg	0
481	E	Phytate	Cottonseed Oil	Vegetable oil	d	mg	0
482	E	Phytate	Cream	Ice cream	d	mg	0
483	E	Phytate	Crustaceans	Shellfish, boiled	j	mg	0
484	E	Phytate	Dates	Date, red, dried	d	mg	0
485	E	Phytate	Demersal Fish	Fish, fresh	d	mg	0
486	E	Phytate	Eggs	Egg, chicken	d	mg	0
487	E	Phytate	Fats, Animals, Raw	Vegetable oil	d	mg	0
488	E	Phytate	Fish, Body Oil	Cod liver oil	d	mg	0
489	E	Phytate	Fish, Liver Oil	Cod liver oil	d	mg	0
490	E	Phytate	Freshwater Fish	Fish, fresh	d	mg	0
491	E	Phytate	Fruits, Other	Mango, ripe, fresh	d	mg	20
492	E	Phytate	Grapefruit	Grapefruit	d	mg	0
493	E	Phytate	Grapes	Grape	d	mg	59
494	E	Phytate	Groundnut Oil	Sesame oil	d	mg	0
495	E	Phytate	Groundnuts (Shelled Eq)	Groundnuts	d	mg	1760
496	E	Phytate	Honey	Honey	d	mg	0
497	E	Phytate	Lemons, Limes	Lemon, raw, without peel	d	mg	0
498	E	Phytate	Maize	Maize, dried, raw	d	mg	800
499	E	Phytate	Maize Germ Oil	Vegetable oil	d	mg	0
500	E	Phytate	Marine Fish, Other	Fish, fresh	d	mg	0
501	E	Phytate	Meat, Aquatic Mammals	Fish, fresh	d	mg	0
502	E	Phytate	Meat, Other	Goat meat	d	mg	0
503	E	Phytate	Milk - Excluding Butter	Milk whole, 0.0325 milk fat	d	mg	0
504	E	Phytate	Millet	Millet, finger, grain or flour	d	mg	520
505	E	Phytate	Molluscs, Other	Shellfish, boiled	j	mg	0
506	E	Phytate	Mutton & Goat Meat	Goat meat	d	mg	0
507	E	Phytate	Nuts	Cashewnut	d	mg	2580
508	E	Phytate	Oats	Wheat, flour, whole grain	d	mg	282
509	E	Phytate	Offals, Edible	Beef, tripe	d	mg	0
510	E	Phytate	Oilcrops Oil, Other	Vegetable oil	d	mg	0
511	E	Phytate	Oilcrops, Other	Sesame seed	d	mg	4710
512	E	Phytate	Olive Oil	Vegetable oil	d	mg	0
513	E	Phytate	Olives	x	x	mg	0
514	E	Phytate	Onions	Onion, raw	d	mg	0
515	E	Phytate	Oranges, Mandarines	Orange, raw	d	mg	0
516	E	Phytate	Palm Oil	Palm oil	d	mg	0
517	E	Phytate	Palmkernel Oil	Palm oil	d	mg	0
518	E	Phytate	Peas	Pea, green, fresh	d	mg	28
519	E	Phytate	Pelagic Fish	Fish, fresh	d	mg	0
520	E	Phytate	Pepper	x	x	mg	0
521	E	Phytate	Pigmeat	Pork, medium fat, cooked	d	mg	0
522	E	Phytate	Pimento	Pepper dried or fresh, hot	d	mg	35
523	E	Phytate	Pineapples	Pineapple, raw, all variety	d	mg	0
524	E	Phytate	Plantains	Banana, ripe	d	mg	0
525	E	Phytate	Potatoes	Potato, raw, with skin	d	mg	147
526	E	Phytate	Poultry Meat	Chicken, raw	d	mg	0
527	E	Phytate	Pulses, Other	Pigeon peas, raw	d	mg	1154
528	E	Phytate	Rape and Mustard Oil	Vegetable oil	d	mg	0
529	E	Phytate	Rice (Milled Equivalent)	Rice, white, grain, raw	d	mg	352
530	E	Phytate	Ricebran Oil	Vegetable oil	d	mg	0
531	E	Phytate	Roots, Other	Taro, raw	d	mg	78
532	E	Phytate	Rye	Wheat, flour, whole grain	d	mg	282
533	E	Phytate	Sesameseed	Sesame seed	d	mg	4710
534	E	Phytate	Sesameseed Oil	Sesame oil	d	mg	0
535	E	Phytate	Sorghum	Sorghum	d	mg	439
536	E	Phytate	Soyabean Oil	Vegetable oil	d	mg	0
537	E	Phytate	Soyabeans	Soybean, yellow	d	mg	1473
538	E	Phytate	Spices, Other	x	x	mg	0
539	E	Phytate	Sugar (Raw Equivalent)	Sugar	d	mg	0
540	E	Phytate	Sugar Beet	x	x	mg	0
541	E	Phytate	Sugar Cane	Sugarcane	d	mg	0
542	E	Phytate	Sugar, Non-Centrifugal	Sugarcane juice	d	mg	0
543	E	Phytate	Sunflowerseed	Sunflower seed	d	mg	5160
544	E	Phytate	Sunflowerseed Oil	Vegetable oil	d	mg	0
545	E	Phytate	Sweet Potatoes	Sweet potato, fresh-EP	d	mg	10
546	E	Phytate	Sweeteners, Other	x	x	mg	0
547	E	Phytate	Tea	Tea leaves	d	mg	0
548	E	Phytate	Tomatoes	Tomato, ripe	d	mg	6
549	E	Phytate	Vegetables, Other	Cabbage, raw, green, white	d	mg	0
550	E	Phytate	Wheat	Wheat, flour, whole grain	d	mg	282
551	E	Phytate	Wine	Grape juice	d	mg	19.7
552	E	Phytate	Yams	Yam, raw	d	mg	50
553	E	Ca	Apples	Apples, raw, with skin	d	mg	6
554	E	Ca	Aquatic Animals, Others	Fish, fresh	d	mg	7
555	E	Ca	Aquatic Plants	Seaweed, agar, raw	e	mg	54
556	E	Ca	Bananas	Banana, ripe	d	mg	5
557	E	Ca	Barley	Barley, pearled, cooked	l	mg	11
558	E	Ca	Beans	Beans, kidney, mature seeds, raw	d	mg	72
559	E	Ca	Beer	Beer, commercial	d	mg	5
560	E	Ca	Beverages, Alcoholic	spirits (gin, rum, vodka, whiskey)	i	mg	0
561	E	Ca	Beverages, Fermented	Beer, local, grain	d	mg	5
562	E	Ca	Bovine Meat	Beef, medium fat, cooked	d	mg	4
563	E	Ca	Butter, Ghee	Butter refined-ghee	d	mg	8
564	E	Ca	Cassava	Cassava, raw	d	mg	16
565	E	Ca	Cephalopods	Mollusks, squid, mixed species, raw	e	mg	32
566	E	Ca	Cereals, Other	Wheat, flour, whole grain	d	mg	15
567	E	Ca	Citrus, Other	Orange, raw	d	mg	40
568	E	Ca	Cloves	Spices, cloves, ground	e	mg	646
569	E	Ca	Cocoa Beans	Cocoa powder	l	mg	130
570	E	Ca	Coconut Oil	Coconut oil	d	mg	0
571	E	Ca	Coconuts - Incl Copra	Coconut meat, raw	d	mg	14
572	E	Ca	Coffee	Coffee, brewed/ instant	l	mg	2
573	E	Ca	Cottonseed Oil	Vegetable oil	d	mg	0
574	E	Ca	Cream	Cream, fresh, dessert (min 20% fat)	l	mg	90
575	E	Ca	Crustaceans	Crabs	b	mg	3292
576	E	Ca	Dates	Date, raw	l	mg	24
577	E	Ca	Demersal Fish	Fish, fresh	d	mg	7
578	E	Ca	Eggs	Egg, chicken	d	mg	50
579	E	Ca	Fats, Animals, Raw	Lard	l	mg	0
580	E	Ca	Fish, Body Oil	Cod liver oil	l	mg	0
581	E	Ca	Fish, Liver Oil	Cod liver oil	d	mg	0
582	E	Ca	Freshwater Fish	madambane, dried, includes bones	i	mg	2360
583	E	Ca	Fruits, Other	Mango, ripe, fresh	d	mg	10
584	E	Ca	Grapefruit	Grapefruit	d	mg	12
585	E	Ca	Grapes	Grape	d	mg	7
586	E	Ca	Groundnut Oil	Peanut oil	l	mg	0
587	E	Ca	Groundnuts (Shelled Eq)	Groundnuts	d	mg	92
588	E	Ca	Honey	Honey	d	mg	6
589	E	Ca	Lemons, Limes	Lemon, raw, without peel	d	mg	26
590	E	Ca	Maize	Maize, dried, raw	d	mg	6
591	E	Ca	Maize Germ Oil	Vegetable oil	d	mg	0
592	E	Ca	Marine Fish, Other	Fish, fresh	d	mg	7
593	E	Ca	Meat, Aquatic Mammals	Whale, beluga, meat, raw (Alaska Native)	e	mg	7
594	E	Ca	Meat, Other	Venison (buck/ deer), roasted	l	mg	7
595	E	Ca	Milk - Excluding Butter	Milk whole, 0.0325 milk fat	d	mg	115
596	E	Ca	Millet	Millet, finger, grain or flour	d	mg	275
597	E	Ca	Molluscs, Other	Oyster, raw	l	mg	45
598	E	Ca	Mutton & Goat Meat	Goat meat	d	mg	4
599	E	Ca	Nuts	Cashewnut	d	mg	266
600	E	Ca	Oats	Oats, rolled or oatmeal, uncooked	l	mg	54
601	E	Ca	Offals, Edible	Beef, tripe	d	mg	3
602	E	Ca	Oilcrops Oil, Other	Vegetable oil	d	mg	0
603	E	Ca	Oilcrops, Other	Linseed	l	mg	250
604	E	Ca	Olive Oil	Olive oil	l	mg	1
605	E	Ca	Olives	Olive, ripe, canned, drained, pitted	l	mg	88
606	E	Ca	Onions	Onion, raw	d	mg	23
607	E	Ca	Oranges, Mandarines	Orange, raw	d	mg	40
608	E	Ca	Palm Oil	Palm oil	d	mg	6
609	E	Ca	Palmkernel Oil	Palm oil	d	mg	6
610	E	Ca	Peas	Pea, green, fresh	d	mg	27
611	E	Ca	Pelagic Fish	Fish, fresh	d	mg	7
612	E	Ca	Pepper	Pepper, black	l	mg	437
613	E	Ca	Pigmeat	Pork, medium fat, cooked	d	mg	18
614	E	Ca	Pimento	Pepper dried or fresh, hot	d	mg	9
615	E	Ca	Pineapples	Pineapple, raw, all variety	d	mg	7
616	E	Ca	Plantains	Plantain, ripe, raw	f	mg	7
617	E	Ca	Potatoes	Potato, raw, with skin	d	mg	30
618	E	Ca	Poultry Meat	Chicken, raw	d	mg	9
619	E	Ca	Pulses, Other	Pigeon peas, raw	d	mg	104
620	E	Ca	Rape and Mustard Oil	Vegetable oil	d	mg	0
621	E	Ca	Rice (Milled Equivalent)	Rice, white, grain, raw	d	mg	8
622	E	Ca	Ricebran Oil	Vegetable oil	d	mg	0
623	E	Ca	Roots, Other	Taro, raw	d	mg	43
624	E	Ca	Rye	Wheat, flour, whole grain	d	mg	15
625	E	Ca	Sesameseed	Sesame seed	d	mg	975
626	E	Ca	Sesameseed Oil	Sesame oil	d	mg	0
627	E	Ca	Sorghum	Sorghum	d	mg	15
628	E	Ca	Soyabean Oil	Soybean oil	l	mg	0
629	E	Ca	Soyabeans	Soybean, yellow	d	mg	278
630	E	Ca	Spices, Other	Turmeric, ground	l	mg	183
631	E	Ca	Sugar (Raw Equivalent)	Sugar	d	mg	1
632	E	Ca	Sugar Beet	Beetroot, raw (flesh and skin)	l	mg	17
633	E	Ca	Sugar Cane	Sugarcane	d	mg	6
634	E	Ca	Sugar, Non-Centrifugal	Sugarcane juice	d	mg	13
635	E	Ca	Sunflowerseed	Sunflower seed	d	mg	131
636	E	Ca	Sunflowerseed Oil	Sunflower oil	l	mg	0
637	E	Ca	Sweet Potatoes	Sweet potato, fresh-EP	d	mg	28
638	E	Ca	Sweeteners, Other	Sweeteners, tabletop, fructose, dry, powder	e	mg	0
639	E	Ca	Tea	Tea leaves	d	mg	2
640	E	Ca	Tomatoes	Tomato, ripe	d	mg	5
641	E	Ca	Vegetables, Other	Cabbage, raw, green, white	d	mg	40
642	E	Ca	Wheat	Wheat, flour, whole grain	d	mg	15
643	E	Ca	Wine	Wine, red/ white/ rose, dry/ semi-sweet/ sparkling (alc 12% v/v; 9.4% w/w)	l	mg	8
644	E	Ca	Yams	Yam, raw	d	mg	8
645	E	Cu	Apples	Apples, raw, with skin	d	mg	0
646	E	Cu	Aquatic Animals, Others	Fish, fresh	d	mg	0
647	E	Cu	Aquatic Plants	Seaweed, agar, raw	e	mg	0.1
648	E	Cu	Bananas	Banana, ripe	d	mg	0.1
649	E	Cu	Barley	Barley, pearled, cooked	l	mg	0.11
650	E	Cu	Beans	Beans, kidney, mature seeds, raw	d	mg	0.6
651	E	Cu	Beer	Beer, commercial	d	mg	0
652	E	Cu	Beverages, Alcoholic	Liqueur (alc 30% v/v; 22% w/w)	l	mg	0.04
653	E	Cu	Beverages, Fermented	Beer, local, grain	d	mg	0
654	E	Cu	Bovine Meat	Beef, medium fat, cooked	d	mg	0.1
655	E	Cu	Butter, Ghee	Butter refined-ghee	d	mg	0
656	E	Cu	Cassava	Cassava, raw	d	mg	0.1
657	E	Cu	Cephalopods	Mollusks, squid, mixed species, raw	e	mg	1.9
658	E	Cu	Cereals, Other	Wheat, flour, whole grain	d	mg	0.1
659	E	Cu	Citrus, Other	Orange, raw (peeled)	l	mg	0.1
660	E	Cu	Cloves	Spices, cloves, ground	e	mg	0.3
661	E	Cu	Cocoa Beans	Cocoa powder	l	mg	3.9
662	E	Cu	Coconut Oil	Coconut oil	d	mg	0
663	E	Cu	Coconuts - Incl Copra	Coconut meat, raw	d	mg	0.4
664	E	Cu	Coffee	Coffee, brewed/ instant	l	mg	0.01
665	E	Cu	Cottonseed Oil	Vegetable oil	d	mg	0
666	E	Cu	Cream	Cream, fresh, dessert (min 20% fat)	l	mg	0.01
667	E	Cu	Crustaceans	Crab, fresh, cooked	l	mg	0.65
668	E	Cu	Dates	Date, raw	l	mg	0.12
669	E	Cu	Demersal Fish	Fish, fresh	d	mg	0
670	E	Cu	Eggs	Egg, chicken	d	mg	0
671	E	Cu	Fats, Animals, Raw	Lard	l	mg	0
672	E	Cu	Fish, Body Oil	Cod liver oil	l	mg	0
673	E	Cu	Fish, Liver Oil	Cod liver oil	d	mg	0
674	E	Cu	Freshwater Fish	Fish, fresh	d	mg	0
675	E	Cu	Fruits, Other	Mango, ripe, fresh	d	mg	0.1
676	E	Cu	Grapefruit	Grapefruit	d	mg	0.05
677	E	Cu	Grapes	Grape	d	mg	0
678	E	Cu	Groundnut Oil	Groundnut oil	f	mg	0
679	E	Cu	Groundnuts (Shelled Eq)	Groundnuts	d	mg	1.1
680	E	Cu	Honey	Honey	d	mg	0
681	E	Cu	Lemons, Limes	Lemon, raw, without peel	d	mg	0
682	E	Cu	Maize	Maize, dried, raw	d	mg	0.2
683	E	Cu	Maize Germ Oil	Vegetable oil	d	mg	0
684	E	Cu	Marine Fish, Other	Fish, fresh	d	mg	0
685	E	Cu	Meat, Aquatic Mammals	Fish, fresh	d	mg	0
686	E	Cu	Meat, Other	Venison (buck/ deer), roasted	l	mg	0.3
687	E	Cu	Milk - Excluding Butter	Milk whole, 0.0325 milk fat	d	mg	0
688	E	Cu	Millet	Millet, finger, grain or flour	d	mg	0.5
689	E	Cu	Molluscs, Other	Oyster, raw	l	mg	4.46
690	E	Cu	Mutton & Goat Meat	Goat meat	d	mg	0.1
691	E	Cu	Nuts	Cashewnut	d	mg	0.9
692	E	Cu	Oats	Oats, rolled or oatmeal, uncooked	l	mg	0.36
693	E	Cu	Offals, Edible	Beef, tripe	d	mg	0.1
694	E	Cu	Oilcrops Oil, Other	Vegetable oil (50% sunflower, 30% maize, 20% peanut)	l	mg	0
695	E	Cu	Oilcrops, Other	Linseed	l	mg	3.88
696	E	Cu	Olive Oil	Olive oil	l	mg	0
697	E	Cu	Olives	Olive, ripe, canned, drained, pitted	l	mg	0.25
698	E	Cu	Onions	Onion, raw	d	mg	0
699	E	Cu	Oranges, Mandarines	Orange, raw	d	mg	0.1
700	E	Cu	Palm Oil	Palm oil	d	mg	0
701	E	Cu	Palmkernel Oil	Palm oil	d	mg	0
702	E	Cu	Peas	Pea, green, fresh	d	mg	0.2
703	E	Cu	Pelagic Fish	Fish, fresh	d	mg	0
704	E	Cu	Pepper	Pepper, black	l	mg	1.13
705	E	Cu	Pigmeat	Pork, medium fat, cooked	d	mg	0.1
706	E	Cu	Pimento	Pepper dried or fresh, hot	d	mg	0.4
707	E	Cu	Pineapples	Pineapple, raw, all variety	d	mg	0.1
708	E	Cu	Plantains	Plantain, ripe, raw	f	mg	0.08
709	E	Cu	Potatoes	Potato, raw, with skin	d	mg	0.4
710	E	Cu	Poultry Meat	Chicken, raw	d	mg	0.1
711	E	Cu	Pulses, Other	Pigeon peas, raw	d	mg	0.8
712	E	Cu	Rape and Mustard Oil	Vegetable oil	d	mg	0
713	E	Cu	Rice (Milled Equivalent)	Rice, white, grain, raw	d	mg	0.1
714	E	Cu	Ricebran Oil	Vegetable oil	d	mg	0
715	E	Cu	Roots, Other	Taro, raw	d	mg	0.2
716	E	Cu	Rye	Wheat, flour, whole grain	d	mg	0.1
717	E	Cu	Sesameseed	Sesame seed	d	mg	4.1
718	E	Cu	Sesameseed Oil	Sesame oil	d	mg	0
719	E	Cu	Sorghum	Sorghum	d	mg	0.3
720	E	Cu	Soyabean Oil	Vegetable oil	d	mg	0
721	E	Cu	Soyabeans	Soybean, yellow	d	mg	1.7
722	E	Cu	Spices, Other	Turmeric, ground	l	mg	0.6
723	E	Cu	Sugar (Raw Equivalent)	Sugar	d	mg	0
724	E	Cu	Sugar Beet	Beetroot, raw (flesh and skin)	l	mg	0.08
725	E	Cu	Sugar Cane	Sugarcane	d	mg	0
726	E	Cu	Sugar, Non-Centrifugal	Sugarcane juice	d	mg	0.1
727	E	Cu	Sunflowerseed	Sunflower seed	d	mg	1.5
728	E	Cu	Sunflowerseed Oil	Sunflower oil	l	mg	0
729	E	Cu	Sweet Potatoes	Sweet potato, fresh-EP	d	mg	0.2
730	E	Cu	Sweeteners, Other	Sweeteners, tabletop, fructose, dry, powder	e	mg	0.2
731	E	Cu	Tea	Tea leaves	d	mg	0
732	E	Cu	Tomatoes	Tomato, ripe	d	mg	0.1
733	E	Cu	Vegetables, Other	Cabbage, raw, green, white	d	mg	0
734	E	Cu	Wheat	Wheat, flour, whole grain	d	mg	0.1
735	E	Cu	Wine	Wine, red/ white/ rose, dry/ semi-sweet/ sparkling (alc 12% v/v; 9.4% w/w)	l	mg	0.4
736	E	Cu	Yams	Yam, raw	d	mg	0.17
737	E	Fe	Apples	Apples, raw, with skin	d	mg	0.1
738	E	Fe	Aquatic Animals, Others	Fish, fresh	d	mg	0.3
739	E	Fe	Aquatic Plants	Seaweed, agar, raw	e	mg	1.9
740	E	Fe	Bananas	Banana, ripe	d	mg	0.3
741	E	Fe	Barley	Barley, white flour: roasted, milled	m	mg	9.4
742	E	Fe	Beans	Beans, kidney, mature seeds, raw	d	mg	7.5
743	E	Fe	Beer	Beer, commercial	d	mg	0
744	E	Fe	Beverages, Alcoholic	spirits (gin, rum, vodka, whiskey)	i	mg	0.04
745	E	Fe	Beverages, Fermented	Beer, local, grain	d	mg	0
746	E	Fe	Bovine Meat	Beef, medium fat, cooked	d	mg	1.7
747	E	Fe	Butter, Ghee	Butter refined-ghee	d	mg	0.1
748	E	Fe	Cassava	Cassava, raw	d	mg	0.3
749	E	Fe	Cephalopods	squid, raw	i	mg	0.68
750	E	Fe	Cereals, Other	Wheat, flour, whole grain	d	mg	1.2
751	E	Fe	Citrus, Other	Orange, raw	d	mg	0.1
752	E	Fe	Cloves	Spices, cloves, ground	e	mg	8.7
753	E	Fe	Cocoa Beans	Cocoa powder	l	mg	10.5
754	E	Fe	Coconut Oil	Coconut oil	d	mg	0
755	E	Fe	Coconuts - Incl Copra	Coconut meat, raw	d	mg	2.4
756	E	Fe	Coffee	Coffee, brewed/ instant	l	mg	0.1
757	E	Fe	Cottonseed Oil	Vegetable oil	d	mg	0
758	E	Fe	Cream	Cream, fresh, dessert (min 20% fat)	l	mg	0
759	E	Fe	Crustaceans	crab, raw	i	mg	2.5
760	E	Fe	Dates	Date, raw	l	mg	0.3
761	E	Fe	Demersal Fish	Fish, fresh	d	mg	0.3
762	E	Fe	Eggs	Egg, chicken	d	mg	1.2
763	E	Fe	Fats, Animals, Raw	Lard	l	mg	0
764	E	Fe	Fish, Body Oil	Cod liver oil	l	mg	0
765	E	Fe	Fish, Liver Oil	Cod liver oil	d	mg	0
766	E	Fe	Freshwater Fish	Fish, fresh	d	mg	0.3
767	E	Fe	Fruits, Other	Mango, ripe, fresh	d	mg	0.1
768	E	Fe	Grapefruit	Grapefruit	d	mg	0.06
769	E	Fe	Grapes	Grape	d	mg	0.2
770	E	Fe	Groundnut Oil	Peanut oil	l	mg	0
771	E	Fe	Groundnuts (Shelled Eq)	Groundnuts	d	mg	4.6
772	E	Fe	Honey	Honey	d	mg	0.4
773	E	Fe	Lemons, Limes	Lemon, raw, without peel	d	mg	0.6
774	E	Fe	Maize	Maize, dried, raw	d	mg	3.5
775	E	Fe	Maize Germ Oil	Vegetable oil	d	mg	0
776	E	Fe	Marine Fish, Other	Fish, fresh	d	mg	0.3
777	E	Fe	Meat, Aquatic Mammals	Fish, fresh	d	mg	0.3
778	E	Fe	Meat, Other	Venison (buck/ deer), roasted	l	mg	4.5
779	E	Fe	Milk - Excluding Butter	Milk whole, 0.0325 milk fat	d	mg	0.1
780	E	Fe	Millet	Millet, finger, grain or flour	d	mg	2.7
781	E	Fe	Molluscs, Other	Oyster, raw	l	mg	6.7
782	E	Fe	Mutton & Goat Meat	Goat meat	d	mg	1.7
783	E	Fe	Nuts	Cashewnut	d	mg	3.7
784	E	Fe	Oats	Oats, rolled or oatmeal, uncooked	l	mg	4.4
785	E	Fe	Offals, Edible	Beef, tripe	d	mg	1
786	E	Fe	Oilcrops Oil, Other	Vegetable oil (50% sunflower, 30% maize, 20% peanut)	l	mg	0
787	E	Fe	Oilcrops, Other	Linseed	l	mg	44.2
788	E	Fe	Olive Oil	Olive oil	l	mg	0.4
789	E	Fe	Olives	Olive, ripe, canned, drained, pitted	l	mg	3.3
790	E	Fe	Onions	Onion, raw	d	mg	0.2
791	E	Fe	Oranges, Mandarines	Orange, raw	d	mg	0.1
792	E	Fe	Palm Oil	Palm oil	d	mg	0
793	E	Fe	Palmkernel Oil	Palm oil	d	mg	0
794	E	Fe	Peas	Pea, green, fresh	d	mg	1.5
795	E	Fe	Pelagic Fish	Fish, fresh	d	mg	0.3
796	E	Fe	Pepper	Pepper, black	l	mg	28.9
797	E	Fe	Pigmeat	Pork, medium fat, cooked	d	mg	0.8
798	E	Fe	Pimento	Pepper dried or fresh, hot	d	mg	0.4
799	E	Fe	Pineapples	Pineapple, raw, all variety	d	mg	0.4
800	E	Fe	Plantains	Plantain, ripe, raw	f	mg	1.1
801	E	Fe	Potatoes	Potato, raw, with skin	d	mg	3.2
802	E	Fe	Poultry Meat	Chicken, raw	d	mg	1
803	E	Fe	Pulses, Other	Pigeon peas, raw	d	mg	4.4
804	E	Fe	Rape and Mustard Oil	Vegetable oil	d	mg	0
805	E	Fe	Rice (Milled Equivalent)	Rice, white, grain, raw	d	mg	0.6
806	E	Fe	Ricebran Oil	Vegetable oil	d	mg	0
807	E	Fe	Roots, Other	Taro, raw	d	mg	0.1
808	E	Fe	Rye	Wheat, flour, whole grain	d	mg	1.2
809	E	Fe	Sesameseed	Sesame seed	d	mg	14.6
810	E	Fe	Sesameseed Oil	Sesame oil	d	mg	0
811	E	Fe	Sorghum	Sorghum	d	mg	4.1
812	E	Fe	Soyabean Oil	Soybean oil	l	mg	0
813	E	Fe	Soyabeans	Soybean, yellow	d	mg	15.8
814	E	Fe	Spices, Other	Turmeric, ground	l	mg	41.4
815	E	Fe	Sugar (Raw Equivalent)	Sugar	d	mg	0.1
816	E	Fe	Sugar Beet	Beetroot, raw (flesh and skin)	l	mg	0.8
817	E	Fe	Sugar Cane	Sugarcane	d	mg	0.1
818	E	Fe	Sugar, Non-Centrifugal	Sugarcane juice	d	mg	0.3
819	E	Fe	Sunflowerseed	Sunflower seed	d	mg	7.8
820	E	Fe	Sunflowerseed Oil	Sunflower oil	l	mg	0
821	E	Fe	Sweet Potatoes	Sweet potato, fresh-EP	d	mg	0.5
822	E	Fe	Sweeteners, Other	Sweeteners, tabletop, fructose, dry, powder	e	mg	0.1
823	E	Fe	Tea	Tea leaves	d	mg	0
824	E	Fe	Tomatoes	Tomato, ripe	d	mg	0.5
825	E	Fe	Vegetables, Other	Cabbage, raw, green, white	d	mg	0.5
826	E	Fe	Wheat	Wheat, flour, whole grain	d	mg	1.2
827	E	Fe	Wine	Wine, red/ white/ rose, dry/ semi-sweet/ sparkling (alc 12% v/v; 9.4% w/w)	l	mg	0.4
828	E	Fe	Yams	Yam, raw	d	mg	0.8
829	E	I	Apples	Apples, eating, average, raw	g	μg	0
830	E	I	Aquatic Animals, Others	Mackerel, spanish, raw	f	μg	140
831	E	I	Aquatic Plants	Seaweed, nori, dried, raw	g	μg	1470
832	E	I	Bananas	Banana, fruit, raw	f	μg	2
833	E	I	Barley	Wheat flour, white	f	μg	10
834	E	I	Beans	Bean, raw	f	μg	3
835	E	I	Beer	Beer europe (4.4% alcohol)	f	μg	0
836	E	I	Beverages, Alcoholic	Spirits, 40% volume	g	μg	0
837	E	I	Beverages, Fermented	Fermented maize flour	o	μg	3
838	E	I	Bovine Meat	Beef, meat, approx. 20%fat, raw	f	μg	1
839	E	I	Butter, Ghee	Ghee, palm	g	μg	0
840	E	I	Cassava	Cassava, Dar es Salaam	n	μg	0.88
841	E	I	Cephalopods	Squid, raw	g	μg	20
842	E	I	Cereals, Other	Wheat flour, white	f	μg	10
843	E	I	Citrus, Other	Orange, raw	f	μg	1
844	E	I	Cloves	x	x	μg	0
845	E	I	Cocoa Beans	x	x	μg	0
846	E	I	Coconut Oil	Coconut oil	f	μg	0
847	E	I	Coconuts - Incl Copra	Coconut, raw	f	μg	1
848	E	I	Coffee	Coffee, infusion, strong	g	μg	0
849	E	I	Cottonseed Oil	Cottonseed oil	g	μg	0
850	E	I	Cream	Cream, fresh, double, including Jersey cream	g	μg	35
851	E	I	Crustaceans	Lobster, boiled	g	μg	100
852	E	I	Dates	x	x	μg	0
853	E	I	Demersal Fish	Mackerel, spanish, raw	f	μg	140
854	E	I	Eggs	Egg, raw	f	μg	53
855	E	I	Fats, Animals, Raw	Lard	g	μg	0
856	E	I	Fish, Body Oil	Cod liver oil	g	μg	0
857	E	I	Fish, Liver Oil	Cod liver oil	g	μg	0
858	E	I	Freshwater Fish	Trout, rainbow, grilled, weighed with bones and skin	g	μg	11
859	E	I	Fruits, Other	Mango, ripe, fruit, raw	f	μg	2
860	E	I	Grapefruit	Oranges	g	μg	2
861	E	I	Grapes	Grapes, average	g	μg	1
862	E	I	Groundnut Oil	Groundnut oil	f	μg	0
863	E	I	Groundnuts (Shelled Eq)	Groundnut, dried, raw	f	μg	20
864	E	I	Honey	Honey	f	μg	0
865	E	I	Lemons, Limes	Oranges	g	μg	2
866	E	I	Maize	Maize, yellow, dried, raw	f	μg	3
867	E	I	Maize Germ Oil	Wheatgerm oil	g	μg	0
868	E	I	Marine Fish, Other	Sardine, raw	f	μg	32
869	E	I	Meat, Aquatic Mammals	Sardine, raw	f	μg	32
870	E	I	Meat, Other	Rabbit, meat, raw	f	μg	1
871	E	I	Milk - Excluding Butter	Milk, cow, whole, raw	f	μg	3
872	E	I	Millet	Wheat flour, white	f	μg	10
873	E	I	Molluscs, Other	x	x	μg	0
874	E	I	Mutton & Goat Meat	Lamb, meat not specified, raw	f	μg	6
875	E	I	Nuts	Cashew nut, raw	f	μg	10
876	E	I	Oats	Wheat flour, white	f	μg	10
877	E	I	Offals, Edible	Liver, lamb, raw	g	μg	5
878	E	I	Oilcrops Oil, Other	Sunflower oil	g	μg	0
879	E	I	Oilcrops, Other	x	x	μg	0
880	E	I	Olive Oil	Olive oil	g	μg	0
881	E	I	Olives	x	x	μg	0
882	E	I	Onions	Onion, raw	f	μg	2
883	E	I	Oranges, Mandarines	Orange, raw	f	μg	1
884	E	I	Palm Oil	Palm oil	f	μg	0
885	E	I	Palmkernel Oil	Palm oil	f	μg	0
886	E	I	Peas	Peas, raw	g	μg	2
887	E	I	Pelagic Fish	Sardine, raw	f	μg	32
888	E	I	Pepper	x	x	μg	0
889	E	I	Pigmeat	Pork, meat, approx. 40%fat, raw	f	μg	1
890	E	I	Pimento	Peppers, capsicum, green, boiled in salted water	g	μg	1
891	E	I	Pineapples	Pineapple, pulp, raw	f	μg	0
892	E	I	Plantains	Banana, fruit, raw	f	μg	2
893	E	I	Potatoes	Potato, raw	f	μg	2
894	E	I	Poultry Meat	Chicken, flesh only, raw	f	μg	0
895	E	I	Pulses, Other	x	x	μg	0
896	E	I	Rape and Mustard Oil	Rapeseed oil	g	μg	0
897	E	I	Rice (Milled Equivalent)	Rice, polished, raw	f	μg	8
898	E	I	Ricebran Oil	Vegetable oil, blended, average	g	μg	0
899	E	I	Roots, Other	x	x	μg	0
900	E	I	Rye	Wheat flour, white	f	μg	10
901	E	I	Sesameseed	x	x	μg	0
902	E	I	Sesameseed Oil	Sesame oil	g	μg	0
903	E	I	Sorghum	Wheat flour, white	f	μg	10
904	E	I	Soyabean Oil	Soya oil	g	μg	0
905	E	I	Soyabeans	Soya bean, dried, raw	f	μg	6
906	E	I	Spices, Other	x	x	μg	0
907	E	I	Sugar (Raw Equivalent)	Sugar, white	f	μg	0
908	E	I	Sugar Beet	x	x	μg	0
909	E	I	Sugar Cane	Sugar, white	f	μg	0
910	E	I	Sugar, Non-Centrifugal	Sugar, white	f	μg	0
911	E	I	Sunflowerseed	x	x	μg	0
912	E	I	Sunflowerseed Oil	Sunflower oil	g	μg	0
913	E	I	Sweet Potatoes	Sweet potato, raw	f	μg	2
914	E	I	Sweeteners, Other	x	x	μg	0
915	E	I	Tea	Tea, infusion	f	μg	0
916	E	I	Tomatoes	Tomato, raw	f	μg	1
917	E	I	Vegetables, Other	Cabbage, raw, average	g	μg	2
918	E	I	Wheat	Wheat flour, white	f	μg	10
919	E	I	Wine	x	x	μg	0
920	E	I	Yams	x	x	μg	0
921	E	Mg	Apples	Apples, raw, with skin	d	mg	5
922	E	Mg	Aquatic Animals, Others	Fish, fresh	d	mg	21
923	E	Mg	Aquatic Plants	Seaweed, agar, raw	e	mg	67
924	E	Mg	Bananas	Banana, ripe	d	mg	27
925	E	Mg	Barley	Barley, pearled, cooked	l	mg	22
926	E	Mg	Beans	Beans, kidney, mature seeds, raw	d	mg	116
927	E	Mg	Beer	Beer, commercial	d	mg	6
928	E	Mg	Beverages, Alcoholic	spirits (gin, rum, vodka, whiskey)	i	mg	0
929	E	Mg	Beverages, Fermented	Beer, local, grain	d	mg	6
930	E	Mg	Bovine Meat	Beef, medium fat, cooked	d	mg	23
931	E	Mg	Butter, Ghee	Butter refined-ghee	d	mg	1
932	E	Mg	Cassava	Cassava, raw	d	mg	21
933	E	Mg	Cephalopods	Mollusks, squid, mixed species, raw	e	mg	33
934	E	Mg	Cereals, Other	Wheat, flour, whole grain	d	mg	22
935	E	Mg	Citrus, Other	Orange, raw	d	mg	10
936	E	Mg	Cloves	Spices, cloves, ground	e	mg	264
937	E	Mg	Cocoa Beans	Cocoa powder	l	mg	520
938	E	Mg	Coconut Oil	Coconut oil	d	mg	0
939	E	Mg	Coconuts - Incl Copra	Coconut meat, raw	d	mg	32
940	E	Mg	Coffee	Coffee, brewed/ instant	l	mg	5
941	E	Mg	Cottonseed Oil	Vegetable oil	d	mg	0
942	E	Mg	Cream	Cream, fresh, dessert (min 20% fat)	l	mg	8
943	E	Mg	Crustaceans	Crabs	b	mg	259
944	E	Mg	Dates	Date, raw	l	mg	24
945	E	Mg	Demersal Fish	Fish, fresh	d	mg	21
946	E	Mg	Eggs	Egg, chicken	d	mg	10
947	E	Mg	Fats, Animals, Raw	Lard	l	mg	0
948	E	Mg	Fish, Body Oil	Cod liver oil	l	mg	0
949	E	Mg	Fish, Liver Oil	Cod liver oil	d	mg	0
950	E	Mg	Freshwater Fish	madambane, dried, includes bones	i	mg	175
951	E	Mg	Fruits, Other	Mango, ripe, fresh	d	mg	9
952	E	Mg	Grapefruit	Grapefruit	d	mg	9
953	E	Mg	Grapes	Grape	d	mg	5
954	E	Mg	Groundnut Oil	Peanut oil	l	mg	0
955	E	Mg	Groundnuts (Shelled Eq)	Groundnuts	d	mg	168
956	E	Mg	Honey	Honey	d	mg	2
957	E	Mg	Lemons, Limes	Lemon, raw, without peel	d	mg	8
958	E	Mg	Maize	Maize, dried, raw	d	mg	127
959	E	Mg	Maize Germ Oil	Vegetable oil	d	mg	0
960	E	Mg	Marine Fish, Other	Fish, fresh	d	mg	21
961	E	Mg	Meat, Aquatic Mammals	Fish, fresh	d	mg	21
962	E	Mg	Meat, Other	Venison (buck/ deer), roasted	l	mg	24
963	E	Mg	Milk - Excluding Butter	Milk whole, 0.0325 milk fat	d	mg	11
964	E	Mg	Millet	Millet, finger, grain or flour	d	mg	27
965	E	Mg	Molluscs, Other	Oyster, raw	l	mg	54
966	E	Mg	Mutton & Goat Meat	Goat meat	d	mg	23
967	E	Mg	Nuts	Cashewnut	d	mg	296
968	E	Mg	Oats	Oats, rolled or oatmeal, uncooked	l	mg	153
969	E	Mg	Offals, Edible	Beef, tripe	d	mg	14
970	E	Mg	Oilcrops Oil, Other	Vegetable oil	d	mg	0
971	E	Mg	Oilcrops, Other	Linseed	l	mg	346
972	E	Mg	Olive Oil	Olive oil	l	mg	0
973	E	Mg	Olives	Olive, ripe, canned, drained, pitted	l	mg	4
974	E	Mg	Onions	Onion, raw	d	mg	10
975	E	Mg	Oranges, Mandarines	Orange, raw	d	mg	10
976	E	Mg	Palm Oil	Palm oil	d	mg	0
977	E	Mg	Palmkernel Oil	Palm oil	d	mg	0
978	E	Mg	Peas	Pea, green, fresh	d	mg	39
979	E	Mg	Pelagic Fish	Fish, fresh	d	mg	21
980	E	Mg	Pepper	Pepper, black	l	mg	194
981	E	Mg	Pigmeat	Pork, medium fat, cooked	d	mg	17
982	E	Mg	Pimento	Pepper dried or fresh, hot	d	mg	11
983	E	Mg	Pineapples	Pineapple, raw, all variety	d	mg	14
984	E	Mg	Plantains	Plantain, ripe, raw	f	mg	37
985	E	Mg	Potatoes	Potato, raw, with skin	d	mg	23
986	E	Mg	Poultry Meat	Chicken, raw	d	mg	14
987	E	Mg	Pulses, Other	Pigeon peas, raw	d	mg	125
988	E	Mg	Rape and Mustard Oil	Vegetable oil	d	mg	0
989	E	Mg	Rice (Milled Equivalent)	Rice, white, grain, raw	d	mg	36
990	E	Mg	Ricebran Oil	Vegetable oil	d	mg	0
991	E	Mg	Roots, Other	Taro, raw	d	mg	33
992	E	Mg	Rye	Wheat, flour, whole grain	d	mg	22
993	E	Mg	Sesameseed	Sesame seed	d	mg	351
994	E	Mg	Sesameseed Oil	Sesame oil	d	mg	0
995	E	Mg	Sorghum	Sorghum	d	mg	34
996	E	Mg	Soyabean Oil	Soybean oil	l	mg	0
997	E	Mg	Soyabeans	Soybean, yellow	d	mg	280
998	E	Mg	Spices, Other	Turmeric, ground	l	mg	193
999	E	Mg	Sugar (Raw Equivalent)	Sugar	d	mg	0
1000	E	Mg	Sugar Beet	Beetroot, raw (flesh and skin)	l	mg	26
1001	E	Mg	Sugar Cane	Sugarcane	d	mg	2
1002	E	Mg	Sugar, Non-Centrifugal	Sugarcane juice	d	mg	4
1003	E	Mg	Sunflowerseed	Sunflower seed	d	mg	347
1004	E	Mg	Sunflowerseed Oil	Sunflower oil	l	mg	0
1005	E	Mg	Sweet Potatoes	Sweet potato, fresh-EP	d	mg	20
1006	E	Mg	Sweeteners, Other	Sweeteners, tabletop, fructose, dry, powder	e	mg	0
1007	E	Mg	Tea	Tea leaves	d	mg	2
1008	E	Mg	Tomatoes	Tomato, ripe	d	mg	11
1009	E	Mg	Vegetables, Other	Cabbage, raw, green, white	d	mg	12
1010	E	Mg	Wheat	Wheat, flour, whole grain	d	mg	22
1011	E	Mg	Wine	Wine, red/ white/ rose, dry/ semi-sweet/ sparkling (alc 12% v/v; 9.4% w/w)	l	mg	10
1012	E	Mg	Yams	Yam, raw	d	mg	26
1013	E	Se	Apples	Apples, raw, with skin	e	μg	0
1014	E	Se	Aquatic Animals, Others	Matemba (fresh)	c	μg	11.1
1015	E	Se	Aquatic Plants	Seaweed, agar, raw	e	μg	0.7
1016	E	Se	Bananas	Banana	c	μg	0.5
1017	E	Se	Barley	Barley, pearled, raw	e	μg	37.7
1018	E	Se	Beans	Bengal beans	c	μg	2.5
1019	E	Se	Beer	Beer europe (4.4% alcohol)	f	μg	0
1020	E	Se	Beverages, Alcoholic	Alcoholic beverage, distilled, all (gin, rum, vodka, whiskey) 80 proof	e	μg	0
1021	E	Se	Beverages, Fermented	Sorghum porridge	c	μg	9.3
1022	E	Se	Bovine Meat	Beef, meat, approx. 20%fat, raw	f	μg	8
1023	E	Se	Butter, Ghee	Ghee, butter	g	μg	0
1024	E	Se	Cassava	Cassava, raw	f	μg	1
1025	E	Se	Cephalopods	Mollusks, squid, mixed species, raw	e	μg	44.8
1026	E	Se	Cereals, Other	Wheat flour, white	f	μg	2
1027	E	Se	Citrus, Other	Orange, raw	f	μg	1
1028	E	Se	Cloves	Spices, cloves, ground	e	μg	5.9
1029	E	Se	Cocoa Beans	Spices, cloves, ground	e	μg	14.3
1030	E	Se	Coconut Oil	Coconut oil	f	μg	0
1031	E	Se	Coconuts - Incl Copra	Coconut, raw	e	μg	10.1
1032	E	Se	Coffee	Coffee, brewed from grounds, prepared with tap water	e	μg	0
1033	E	Se	Cottonseed Oil	Cottonseed oil	g	μg	0
1034	E	Se	Cream	Cream, fresh, double, including Jersey cream	g	μg	3
1035	E	Se	Crustaceans	Crustaceans, crab, blue, raw	e	μg	37.4
1036	E	Se	Dates	Dates, deglet noor	e	μg	3
1037	E	Se	Demersal Fish	Fish, herring, Pacific, raw	e	μg	36.5
1038	E	Se	Eggs	Egg, raw	f	μg	11
1039	E	Se	Fats, Animals, Raw	LARD	e	μg	0.2
1040	E	Se	Fish, Body Oil	Fish oil, sardine	e	μg	0
1041	E	Se	Fish, Liver Oil	Fish oil, cod liver	e	μg	0
1042	E	Se	Freshwater Fish	Matemba (fresh)	c	μg	11.1
1043	E	Se	Fruits, Other	Mango (raw)	f	μg	0.6
1044	E	Se	Grapefruit	Grapefruit, raw, pink and red and white, all areas	e	μg	0.1
1045	E	Se	Grapes	Grapes, red or green (european type varieties, such as, Thompson seedless), raw	e	μg	0.1
1046	E	Se	Groundnut Oil	Groundnut oil	f	μg	0
1047	E	Se	Groundnuts (Shelled Eq)	Groundnut, dried, raw	f	μg	3
1048	E	Se	Honey	Honey	f	μg	1
1049	E	Se	Lemons, Limes	Lemon, fruit, raw	f	μg	0
1050	E	Se	Maize	White Ufa	c	μg	2.6
1051	E	Se	Maize Germ Oil	Wheatgerm oil	g	μg	0
1052	E	Se	Marine Fish, Other	Fish, herring, Pacific, raw	e	μg	36.5
1053	E	Se	Meat, Aquatic Mammals	Fish, herring, Pacific, raw	e	μg	36.5
1054	E	Se	Meat, Other	Lamb, meat not specified, raw	f	μg	4
1055	E	Se	Milk - Excluding Butter	Milk, cow, whole, raw	f	μg	1
1056	E	Se	Millet	Millet flour	c	μg	8
1057	E	Se	Molluscs, Other	Mollusks, snail, raw	e	μg	27.4
1058	E	Se	Mutton & Goat Meat	Lamb, meat not specified, raw	f	μg	4
1059	E	Se	Nuts	Cashew nut, raw	f	μg	24
1060	E	Se	Oats	Wheat flour, white	f	μg	2
1061	E	Se	Offals, Edible	Beef liver, raw	f	μg	40
1062	E	Se	Oilcrops Oil, Other	Palm oil	f	μg	0
1063	E	Se	Oilcrops, Other	Spices, poppy seed	e	μg	1.6
1064	E	Se	Olive Oil	Oil, olive, salad or cooking	e	μg	0
1065	E	Se	Olives	Olives, pickled, canned or bottled, green	e	μg	0.9
1066	E	Se	Onions	Onion, raw	f	μg	2
1067	E	Se	Oranges, Mandarines	Orange, raw	f	μg	1
1068	E	Se	Palm Oil	Palm oil	f	μg	0
1069	E	Se	Palmkernel Oil	Palm oil	f	μg	0
1070	E	Se	Peas	Peas, raw	f	μg	0
1071	E	Se	Pelagic Fish	Mackerel, spanish, raw	f	μg	37
1072	E	Se	Pepper	Spices, pepper, black	e	μg	3.1
1073	E	Se	Pigmeat	Pork, meat, approx. 40%fat, raw	f	μg	6
1074	E	Se	Pimento	Peppers, hot chili, red, raw	e	μg	0.5
1075	E	Se	Pineapples	Pineapple, pulp, raw	f	μg	0
1076	E	Se	Plantains	Plantain, ripe, raw	f	μg	2
1077	E	Se	Potatoes	Potato, raw	f	μg	2
1078	E	Se	Poultry Meat	Chicken, flesh only, raw	f	μg	12
1079	E	Se	Pulses, Other	F Pigeon peas	c	μg	6.4
1080	E	Se	Rape and Mustard Oil	Vegetable oil, mustard	e	μg	0
1081	E	Se	Rice (Milled Equivalent)	Rice	c	μg	2.4
1082	E	Se	Ricebran Oil	Oil, vegetable, rice bran	e	μg	0
1083	E	Se	Roots, Other	Taro, tuber, raw	f	μg	1
1084	E	Se	Rye	Rye	e	μg	35.3
1085	E	Se	Sesameseed	Seeds, sesame seeds, whole, dried	e	μg	5.7
1086	E	Se	Sesameseed Oil	Oil, sesame, salad or cooking	e	μg	0
1087	E	Se	Sorghum	Sorghum	c	μg	12.9
1088	E	Se	Soyabean Oil	Oil, soybean, salad or cooking	e	μg	0
1089	E	Se	Soyabeans	Soya bean, dried, raw	f	μg	14
1090	E	Se	Spices, Other	Spices, turmeric, ground	e	μg	4.5
1091	E	Se	Sugar (Raw Equivalent)	Sugar, white	f	μg	0
1092	E	Se	Sugar Beet	Beets, raw	e	μg	0.7
1093	E	Se	Sugar Cane	Sugar, white	f	μg	0
1094	E	Se	Sugar, Non-Centrifugal	Sugar, white	f	μg	0
1095	E	Se	Sunflowerseed	Seeds, sunflower seed kernels, dried	e	μg	59.5
1096	E	Se	Sunflowerseed Oil	Oil, vegetable, sunflower, linoleic, (approx. 65%)	e	μg	0
1097	E	Se	Sweet Potatoes	Sweet potato, raw	f	μg	2
1098	E	Se	Sweeteners, Other	Sweeteners, tabletop, fructose, dry, powder	e	μg	0
1099	E	Se	Tea	Tea, infusion	f	μg	0
1100	E	Se	Tomatoes	Tomato, raw	f	μg	1
1101	E	Se	Vegetables, Other	Cabbage, raw	f	μg	1
1102	E	Se	Wheat	Wheat flour, white	f	μg	2
1103	E	Se	Wine	Alcoholic beverage, wine, table, all	e	μg	0.2
1104	E	Se	Yams	Yam tuber, raw	f	μg	1
1105	E	Zn	Apples	Apples, raw, with skin	d	mg	0
1106	E	Zn	Aquatic Animals, Others	Fish, fresh	d	mg	0.3
1107	E	Zn	Aquatic Plants	Seaweed, agar, raw	e	mg	0.6
1108	E	Zn	Bananas	Banana, ripe	d	mg	0.2
1109	E	Zn	Barley	Barley, white flour: roasted, milled	m	mg	3.29
1110	E	Zn	Beans	Beans, kidney, mature seeds, raw	d	mg	2.8
1111	E	Zn	Beer	Beer, commercial	d	mg	0
1112	E	Zn	Beverages, Alcoholic	spirits (gin, rum, vodka, whiskey)	i	mg	0.04
1113	E	Zn	Beverages, Fermented	Beer, local, grain	d	mg	0
1114	E	Zn	Bovine Meat	Beef, medium fat, cooked	d	mg	4.1
1115	E	Zn	Butter, Ghee	Butter refined-ghee	d	mg	0
1116	E	Zn	Cassava	Cassava, raw	d	mg	0.3
1117	E	Zn	Cephalopods	squid, raw	i	mg	1.53
1118	E	Zn	Cereals, Other	Wheat, flour, whole grain	d	mg	0.7
1119	E	Zn	Citrus, Other	Orange, raw	d	mg	0.1
1120	E	Zn	Cloves	Spices, cloves, ground	e	mg	1.1
1121	E	Zn	Cocoa Beans	Cocoa powder	l	mg	6.9
1122	E	Zn	Coconut Oil	Coconut oil	d	mg	0
1123	E	Zn	Coconuts - Incl Copra	Coconut meat, raw	d	mg	1.1
1124	E	Zn	Coffee	Coffee, brewed/ instant	l	mg	0.02
1125	E	Zn	Cottonseed Oil	Vegetable oil	d	mg	0
1126	E	Zn	Cream	Cream, fresh, dessert (min 20% fat)	l	mg	0.26
1127	E	Zn	Crustaceans	crab, raw	i	mg	2.8
1128	E	Zn	Dates	Date, raw	l	mg	0.2
1129	E	Zn	Demersal Fish	Fish, fresh	d	mg	0.3
1130	E	Zn	Eggs	Egg, chicken	d	mg	1.1
1131	E	Zn	Fats, Animals, Raw	Lard	l	mg	0.11
1132	E	Zn	Fish, Body Oil	Cod liver oil	l	mg	0
1133	E	Zn	Fish, Liver Oil	Cod liver oil	d	mg	0
1134	E	Zn	Freshwater Fish	Fish, fresh	d	mg	0.3
1135	E	Zn	Fruits, Other	Mango, ripe, fresh	d	mg	0
1136	E	Zn	Grapefruit	Grapefruit	d	mg	0.07
1137	E	Zn	Grapes	Grape	d	mg	0
1138	E	Zn	Groundnut Oil	Peanut oil	l	mg	0.01
1139	E	Zn	Groundnuts (Shelled Eq)	Groundnuts	d	mg	3.3
1140	E	Zn	Honey	Honey	d	mg	0.2
1141	E	Zn	Lemons, Limes	Lemon, raw, without peel	d	mg	0.1
1142	E	Zn	Maize	Maize, dried, raw	d	mg	1.8
1143	E	Zn	Maize Germ Oil	Vegetable oil	d	mg	0
1144	E	Zn	Marine Fish, Other	Fish, fresh	d	mg	0.3
1145	E	Zn	Meat, Aquatic Mammals	Fish, fresh	d	mg	0.3
1146	E	Zn	Meat, Other	Venison (buck/ deer), roasted	l	mg	2.75
1147	E	Zn	Milk - Excluding Butter	Milk whole, 0.0325 milk fat	d	mg	0.4
1148	E	Zn	Millet	Millet, finger, grain or flour	d	mg	1.2
1149	E	Zn	Molluscs, Other	Oyster, raw	l	mg	90.95
1150	E	Zn	Mutton & Goat Meat	Goat meat	d	mg	4.1
1151	E	Zn	Nuts	Cashewnut	d	mg	2.9
1152	E	Zn	Oats	Oats, rolled or oatmeal, uncooked	l	mg	3.18
1153	E	Zn	Offals, Edible	Beef, tripe	d	mg	2.4
1154	E	Zn	Oilcrops Oil, Other	Vegetable oil (50% sunflower, 30% maize, 20% peanut)	l	mg	0
1155	E	Zn	Oilcrops, Other	Linseed	l	mg	8.24
1156	E	Zn	Olive Oil	Olive oil	l	mg	0.06
1157	E	Zn	Olives	Olive, ripe, canned, drained, pitted	l	mg	0.22
1158	E	Zn	Onions	Onion, raw	d	mg	0.2
1159	E	Zn	Oranges, Mandarines	Orange, raw	d	mg	0.1
1160	E	Zn	Palm Oil	Palm oil	d	mg	0
1161	E	Zn	Palmkernel Oil	Palm oil	d	mg	0
1162	E	Zn	Peas	Pea, green, fresh	d	mg	1.2
1163	E	Zn	Pelagic Fish	Fish, fresh	d	mg	0.3
1164	E	Zn	Pepper	Pepper, black	l	mg	1.42
1165	E	Zn	Pigmeat	Pork, medium fat, cooked	d	mg	2.1
1166	E	Zn	Pimento	Pepper dried or fresh, hot	d	mg	0.1
1167	E	Zn	Pineapples	Pineapple, raw, all variety	d	mg	0.1
1168	E	Zn	Plantains	Plantain, ripe, raw	f	mg	0.1
1169	E	Zn	Potatoes	Potato, raw, with skin	d	mg	0.4
1170	E	Zn	Poultry Meat	Chicken, raw	d	mg	1.3
1171	E	Zn	Pulses, Other	Pigeon peas, raw	d	mg	2.9
1172	E	Zn	Rape and Mustard Oil	Vegetable oil	d	mg	0
1173	E	Zn	Rice (Milled Equivalent)	Rice, white, grain, raw	d	mg	1.1
1174	E	Zn	Ricebran Oil	Vegetable oil	d	mg	0
1175	E	Zn	Roots, Other	Taro, raw	d	mg	0.2
1176	E	Zn	Rye	Wheat, flour, whole grain	d	mg	0.7
1177	E	Zn	Sesameseed	Sesame seed	d	mg	7.8
1178	E	Zn	Sesameseed Oil	Sesame oil	d	mg	0
1179	E	Zn	Sorghum	Sorghum	d	mg	0.8
1180	E	Zn	Soyabean Oil	Soybean oil	l	mg	0
1181	E	Zn	Soyabeans	Soybean, yellow	d	mg	5
1182	E	Zn	Spices, Other	Turmeric, ground	l	mg	4.35
1183	E	Zn	Sugar (Raw Equivalent)	Sugar	d	mg	0
1184	E	Zn	Sugar Beet	Beetroot, raw (flesh and skin)	l	mg	0.29
1185	E	Zn	Sugar Cane	Sugarcane	d	mg	0
1186	E	Zn	Sugar, Non-Centrifugal	Sugarcane juice	d	mg	0
1187	E	Zn	Sunflowerseed	Sunflower seed	d	mg	10.3
1188	E	Zn	Sunflowerseed Oil	Sunflower oil	l	mg	0
1189	E	Zn	Sweet Potatoes	Sweet potato, fresh-EP	d	mg	0.3
1190	E	Zn	Sweeteners, Other	Sweeteners, tabletop, fructose, dry, powder	e	mg	0
1191	E	Zn	Tea	Tea leaves	d	mg	0
1192	E	Zn	Tomatoes	Tomato, ripe	d	mg	0.1
1193	E	Zn	Vegetables, Other	Cabbage, raw, green, white	d	mg	0.2
1194	E	Zn	Wheat	Wheat, flour, whole grain	d	mg	0.7
1195	E	Zn	Wine	Wine, red/ white/ rose, dry/ semi-sweet/ sparkling (alc 12% v/v; 9.4% w/w)	l	mg	0.07
1196	E	Zn	Yams	Yam, raw	d	mg	0.5
1197	S	Energy	Apples	Apple, average, raw	l	kcal	63.8145
1198	S	Energy	Aquatic Animals, Others	Sole, grilled	l	kcal	111.616
1199	S	Energy	Aquatic Plants	Seaweed, agar, raw	e	kcal	26
1200	S	Energy	Bananas	Banana, raw (peeled)	l	kcal	91.3002
1201	S	Energy	Barley	Barley, pearled, cooked	l	kcal	126.434
1202	S	Energy	Beans	Beans, sugar, dried, raw	l	kcal	346.797
1203	S	Energy	Beer	Beer, average (alc 4.6% v/v; s.6% w/w)	l	kcal	41.109
1204	S	Energy	Beverages, Alcoholic	Spirit, Brandy/ Gin/ Whisky/ Cane/ Vodka/ Rum (alc 43% v/v; 36% w/w)	l	kcal	249.522
1205	S	Energy	Beverages, Fermented	Beer, sorghum (alc 2-3% w/w)	l	kcal	28.9197
1206	S	Energy	Bovine Meat	Beef, raw	l	kcal	203.633
1207	S	Energy	Butter, Ghee	Butter ghee (clarified butter)	l	kcal	882.648
1208	S	Energy	Cassava	Cassava, raw	d	kcal	160
1209	S	Energy	Cephalopods	Mollusks, squid, mixed species, raw	e	kcal	92
1210	S	Energy	Cereals, Other	Wheat, whole	l	kcal	351.099
1211	S	Energy	Citrus, Other	Orange, raw (peeled)	l	kcal	54.4933
1212	S	Energy	Cloves	Spices, cloves, ground	e	kcal	323
1213	S	Energy	Cocoa Beans	Cocoa powder	l	kcal	363.05
1214	S	Energy	Coconut Oil	Coconut oil	l	kcal	884.321
1215	S	Energy	Coconuts - Incl Copra	Coconut, flesh, raw	l	kcal	400.813
1216	S	Energy	Coffee	Coffee, brewed/ instant	l	kcal	2.15105
1217	S	Energy	Cottonseed Oil	Cottonseed oil	l	kcal	884.321
1218	S	Energy	Cream	Cream, fresh, dessert (min 20% fat)	l	kcal	245.459
1219	S	Energy	Crustaceans	Crab, fresh, cooked	l	kcal	97.9924
1220	S	Energy	Dates	Date, raw	l	kcal	145.076
1221	S	Energy	Demersal Fish	Haddock, smoked, steamed	l	kcal	111.138
1222	S	Energy	Eggs	Egg, chicken, whole, raw	l	kcal	147.228
1223	S	Energy	Fats, Animals, Raw	Lard	l	kcal	884.321
1224	S	Energy	Fish, Body Oil	Cod liver oil	l	kcal	884.321
1225	S	Energy	Fish, Liver Oil	Cod liver oil	l	kcal	884.321
1226	S	Energy	Freshwater Fish	Trout, rainbow, grilled	l	kcal	144.837
1227	S	Energy	Fruits, Other	Mango, raw (peeled)	l	kcal	72.4187
1228	S	Energy	Grapefruit	Grapefruit, raw (peeled)	l	kcal	39.4359
1229	S	Energy	Grapes	Grape, average, raw	l	kcal	71.7017
1230	S	Energy	Groundnut Oil	Peanut oil	l	kcal	884.321
1231	S	Energy	Groundnuts (Shelled Eq)	Peanuts, raw	l	kcal	605.402
1232	S	Energy	Honey	Honey	l	kcal	335.564
1233	S	Energy	Lemons, Limes	Lemon, raw (without peel)	l	kcal	49.7132
1234	S	Energy	Maize	Maize, whole kernel, raw (white)	l	kcal	424.474
1235	S	Energy	Maize Germ Oil	Maize oil	l	kcal	884.321
1236	S	Energy	Marine Fish, Other	Sole, grilled	l	kcal	111.616
1237	S	Energy	Meat, Aquatic Mammals	Whale, beluga, meat, raw (Alaska Native)	e	kcal	111
1238	S	Energy	Meat, Other	Venison (buck/ deer), roasted	l	kcal	151.052
1239	S	Energy	Milk - Excluding Butter	Milk, full fat/ whole, fresh	l	kcal	62.6195
1240	S	Energy	Millet	Millet, cooked	l	kcal	119.264
1241	S	Energy	Molluscs, Other	Oyster, raw	l	kcal	66.9216
1242	S	Energy	Mutton & Goat Meat	Goat, raw	l	kcal	104.207
1243	S	Energy	Nuts	Cashew nut, dry-roasted, unsalted	l	kcal	605.402
1244	S	Energy	Oats	Oats, rolled or oatmeal, uncooked	l	kcal	427.103
1245	S	Energy	Offals, Edible	Offal, cooked (tripe/ brawn/ brain/ tongue)	l	kcal	161.09
1246	S	Energy	Oilcrops Oil, Other	Vegetable oil (50% sunflower, 30% maize, 20% peanut)	l	kcal	884.321
1247	S	Energy	Oilcrops, Other	Linseed	l	kcal	531.549
1248	S	Energy	Olive Oil	Olive oil	l	kcal	884.321
1249	S	Energy	Olives	Olive, ripe, canned, drained, pitted	l	kcal	123.566
1250	S	Energy	Onions	Onion, raw	l	kcal	45.8891
1251	S	Energy	Oranges, Mandarines	Orange, raw (peeled)	l	kcal	54.4933
1252	S	Energy	Palm Oil	Palm oil	d	kcal	862
1253	S	Energy	Palmkernel Oil	Palm kernel oil	l	kcal	884.321
1254	S	Energy	Peas	Peas, raw	l	kcal	88.6711
1255	S	Energy	Pelagic Fish	Fish, high fat, steamed, e.g. Salmon	l	kcal	196.702
1256	S	Energy	Pepper	Pepper, black	l	kcal	336.759
1257	S	Energy	Pigmeat	Pork, raw (fat untrimmed)	l	kcal	366.874
1258	S	Energy	Pimento	Pepper, sweet, red, raw	l	kcal	31.5488
1259	S	Energy	Pineapples	Pineapple, raw (peeled)	l	kcal	59.0344
1260	S	Energy	Plantains	Plantain, ripe, raw	f	kcal	149
1261	S	Energy	Potatoes	Potato, raw (flesh and skin)	l	kcal	77.6769
1262	S	Energy	Poultry Meat	Chicken, white meat, fresh, raw	l	kcal	117.352
1263	S	Energy	Pulses, Other	Lentils, split, raw	l	kcal	354.924
1264	S	Energy	Rape and Mustard Oil	Vegetable oil (50% sunflower, 30% maize, 20% peanut)	l	kcal	884.321
1265	S	Energy	Rice (Milled Equivalent)	Rice flour, white	l	kcal	362
1266	S	Energy	Ricebran Oil	Vegetable oil (50% sunflower, 30% maize, 20% peanut)	l	kcal	884.321
1267	S	Energy	Roots, Other	Amadumbe/ Taro, tuber, raw (flesh only)	l	kcal	115.44
1268	S	Energy	Rye	Wheat, whole	l	kcal	351.099
1269	S	Energy	Sesameseed	Sesame seed, dried, hulled	l	kcal	630.019
1270	S	Energy	Sesameseed Oil	Sesame oil	d	kcal	884
1271	S	Energy	Sorghum	Sorghum	d	kcal	339
1272	S	Energy	Soyabean Oil	Soybean oil	l	kcal	884.321
1273	S	Energy	Soyabeans	Soybeans, dried, raw	l	kcal	446.941
1274	S	Energy	Spices, Other	Turmeric, ground	l	kcal	382.887
1275	S	Energy	Sugar (Raw Equivalent)	Sugar, white, granulated	l	kcal	405.832
1276	S	Energy	Sugar Beet	Beetroot, raw (flesh and skin)	l	kcal	40.631
1277	S	Energy	Sugar Cane	Sugarcane	d	kcal	26
1278	S	Energy	Sugar, Non-Centrifugal	Sugarcane juice	d	kcal	56
1279	S	Energy	Sunflowerseed	Sunflower seed, dried	l	kcal	607.553
1280	S	Energy	Sunflowerseed Oil	Sunflower oil	l	kcal	884.321
1281	S	Energy	Sweet Potatoes	Sweet potato (White fleshed), raw (flesh only)	l	kcal	77.1989
1282	S	Energy	Sweeteners, Other	Sweeteners, tabletop, fructose, dry, powder	e	kcal	368
1283	S	Energy	Tea	Tea, brewed	l	kcal	1.19503
1284	S	Energy	Tomatoes	Tomato, raw	l	kcal	21.7495
1285	S	Energy	Vegetables, Other	Cabbage, Chinese (Pe-tsai), raw	l	kcal	20.7935
1286	S	Energy	Wheat	Wheat, whole	l	kcal	351.099
1287	S	Energy	Wine	Wine, red/ white/ rose, dry/ semi-sweet/ sparkling (alc 12% v/v; 9.4% w/w)	l	kcal	71.7017
1288	S	Energy	Yams	Yam, raw	d	kcal	97
1289	S	Carbohydrates, available	Apples	Apple, average, raw	l	g	13
1290	S	Carbohydrates, available	Aquatic Animals, Others	Sole, grilled	l	g	0
1291	S	Carbohydrates, available	Aquatic Plants	Seaweed, agar, raw	e	g	6.25
1292	S	Carbohydrates, available	Bananas	Banana, raw (peeled)	l	g	18.8
1293	S	Carbohydrates, available	Barley	Barley, pearled, cooked	l	g	23.8
1294	S	Carbohydrates, available	Beans	Beans, sugar, dried, raw	l	g	46.2
1295	S	Carbohydrates, available	Beer	Beer, average (alc 4.6% v/v; s.6% w/w)	l	g	3.7
1296	S	Carbohydrates, available	Beverages, Alcoholic	Spirit, Brandy/ Gin/ Whisky/ Cane/ Vodka/ Rum (alc 43% v/v; 36% w/w)	l	g	0
1297	S	Carbohydrates, available	Beverages, Fermented	Beer, sorghum (alc 2-3% w/w)	l	g	3
1298	S	Carbohydrates, available	Bovine Meat	Beef, raw	l	g	0
1299	S	Carbohydrates, available	Butter, Ghee	Butter ghee (clarified butter)	l	g	0
1300	S	Carbohydrates, available	Cassava	Cassava, raw	d	g	38.1
1301	S	Carbohydrates, available	Cephalopods	Mollusks, squid, mixed species, raw	e	g	3
1302	S	Carbohydrates, available	Cereals, Other	Wheat, whole	l	g	59.9
1303	S	Carbohydrates, available	Citrus, Other	Orange, raw (peeled)	l	g	9.2
1304	S	Carbohydrates, available	Cloves	Spices, cloves, ground	e	g	27.01
1305	S	Carbohydrates, available	Cocoa Beans	Cocoa powder	l	g	11.5
1306	S	Carbohydrates, available	Coconut Oil	Coconut oil	l	g	0
1307	S	Carbohydrates, available	Coconuts - Incl Copra	Coconut, flesh, raw	l	g	2.3
1308	S	Carbohydrates, available	Coffee	Coffee, brewed/ instant	l	g	0.4
1309	S	Carbohydrates, available	Cottonseed Oil	Cottonseed oil	l	g	0
1310	S	Carbohydrates, available	Cream	Cream, fresh, dessert (min 20% fat)	l	g	3.5
1311	S	Carbohydrates, available	Crustaceans	Crab, fresh, cooked	l	g	0
1312	S	Carbohydrates, available	Dates	Date, raw	l	g	31.3
1313	S	Carbohydrates, available	Demersal Fish	Haddock, smoked, steamed	l	g	0
1314	S	Carbohydrates, available	Eggs	Egg, chicken, whole, raw	l	g	1.2
1315	S	Carbohydrates, available	Fats, Animals, Raw	Lard	l	g	0
1316	S	Carbohydrates, available	Fish, Body Oil	Cod liver oil	l	g	0
1317	S	Carbohydrates, available	Fish, Liver Oil	Cod liver oil	l	g	0
1318	S	Carbohydrates, available	Freshwater Fish	Trout, rainbow, grilled	l	g	0
1319	S	Carbohydrates, available	Fruits, Other	Mango, raw (peeled)	l	g	15.3
1320	S	Carbohydrates, available	Grapefruit	Grapefruit, raw (peeled)	l	g	6.9
1321	S	Carbohydrates, available	Grapes	Grape, average, raw	l	g	14.7
1322	S	Carbohydrates, available	Groundnut Oil	Peanut oil	l	g	0
1323	S	Carbohydrates, available	Groundnuts (Shelled Eq)	Peanuts, raw	l	g	7.6
1324	S	Carbohydrates, available	Honey	Honey	l	g	82.3
1325	S	Carbohydrates, available	Lemons, Limes	Lemon, raw (without peel)	l	g	7
1326	S	Carbohydrates, available	Maize	Maize, whole kernel, raw (white)	l	g	75.3
1327	S	Carbohydrates, available	Maize Germ Oil	Maize oil	l	g	0
1328	S	Carbohydrates, available	Marine Fish, Other	Sole, grilled	l	g	0
1329	S	Carbohydrates, available	Meat, Aquatic Mammals	Whale, beluga, meat, raw (Alaska Native)	e	g	0
1330	S	Carbohydrates, available	Meat, Other	Venison (buck/ deer), roasted	l	g	0
1331	S	Carbohydrates, available	Milk - Excluding Butter	Milk, full fat/ whole, fresh	l	g	4.8
1332	S	Carbohydrates, available	Millet	Millet, cooked	l	g	23.3
1333	S	Carbohydrates, available	Molluscs, Other	Oyster, raw	l	g	3.9
1334	S	Carbohydrates, available	Mutton & Goat Meat	Goat, raw	l	g	0
1335	S	Carbohydrates, available	Nuts	Cashew nut, dry-roasted, unsalted	l	g	26.6
1336	S	Carbohydrates, available	Oats	Oats, rolled or oatmeal, uncooked	l	g	61.6
1337	S	Carbohydrates, available	Offals, Edible	Offal, cooked (tripe/ brawn/ brain/ tongue)	l	g	0
1338	S	Carbohydrates, available	Oilcrops Oil, Other	Vegetable oil (50% sunflower, 30% maize, 20% peanut)	l	g	0
1339	S	Carbohydrates, available	Oilcrops, Other	Linseed	l	g	3.5
1340	S	Carbohydrates, available	Olive Oil	Olive oil	l	g	0
1341	S	Carbohydrates, available	Olives	Olive, ripe, canned, drained, pitted	l	g	3.1
1342	S	Carbohydrates, available	Onions	Onion, raw	l	g	8.7
1343	S	Carbohydrates, available	Oranges, Mandarines	Orange, raw (peeled)	l	g	9.2
1344	S	Carbohydrates, available	Palm Oil	Palm oil	d	g	0
1345	S	Carbohydrates, available	Palmkernel Oil	Palm kernel oil	l	g	0
1346	S	Carbohydrates, available	Peas	Peas, raw	l	g	8.3
1347	S	Carbohydrates, available	Pelagic Fish	Fish, high fat, steamed, e.g. Salmon	l	g	0
1348	S	Carbohydrates, available	Pepper	Pepper, black	l	g	38.3
1349	S	Carbohydrates, available	Pigmeat	Pork, raw (fat untrimmed)	l	g	0
1350	S	Carbohydrates, available	Pimento	Pepper, sweet, red, raw	l	g	4.4
1351	S	Carbohydrates, available	Pineapples	Pineapple, raw (peeled)	l	g	12.1
1352	S	Carbohydrates, available	Plantains	Plantain, ripe, raw	f	g	34.3
1353	S	Carbohydrates, available	Potatoes	Potato, raw (flesh and skin)	l	g	15.9
1354	S	Carbohydrates, available	Poultry Meat	Chicken, white meat, fresh, raw	l	g	0
1355	S	Carbohydrates, available	Pulses, Other	Lentils, split, raw	l	g	41.2
1356	S	Carbohydrates, available	Rape and Mustard Oil	Vegetable oil (50% sunflower, 30% maize, 20% peanut)	l	g	0
1357	S	Carbohydrates, available	Rice (Milled Equivalent)	Rice flour, white	l	g	77.7
1358	S	Carbohydrates, available	Ricebran Oil	Vegetable oil (50% sunflower, 30% maize, 20% peanut)	l	g	0
1359	S	Carbohydrates, available	Roots, Other	Amadumbe/ Taro, tuber, raw (flesh only)	l	g	22.4
1360	S	Carbohydrates, available	Rye	Wheat, whole	l	g	59.9
1361	S	Carbohydrates, available	Sesameseed	Sesame seed, dried, hulled	l	g	6.4
1362	S	Carbohydrates, available	Sesameseed Oil	Sesame oil	d	g	0
1363	S	Carbohydrates, available	Sorghum	Sorghum	d	g	65.6
1364	S	Carbohydrates, available	Soyabean Oil	Soybean oil	l	g	0
1365	S	Carbohydrates, available	Soyabeans	Soybeans, dried, raw	l	g	17.7
1366	S	Carbohydrates, available	Spices, Other	Turmeric, ground	l	g	43.8
1367	S	Carbohydrates, available	Sugar (Raw Equivalent)	Sugar, white, granulated	l	g	99.9
1368	S	Carbohydrates, available	Sugar Beet	Beetroot, raw (flesh and skin)	l	g	5.8
1369	S	Carbohydrates, available	Sugar Cane	Sugarcane	d	g	6.8
1370	S	Carbohydrates, available	Sugar, Non-Centrifugal	Sugarcane juice	d	g	14.6
1371	S	Carbohydrates, available	Sunflowerseed	Sunflower seed, dried	l	g	12.2
1372	S	Carbohydrates, available	Sunflowerseed Oil	Sunflower oil	l	g	0
1373	S	Carbohydrates, available	Sweet Potatoes	Sweet potato (White fleshed), raw (flesh only)	l	g	15.6
1374	S	Carbohydrates, available	Sweeteners, Other	Sweeteners, tabletop, fructose, dry, powder	e	g	100
1375	S	Carbohydrates, available	Tea	Tea, brewed	l	g	0.3
1376	S	Carbohydrates, available	Tomatoes	Tomato, raw	l	g	2.9
1377	S	Carbohydrates, available	Vegetables, Other	Cabbage, Chinese (Pe-tsai), raw	l	g	2.2
1378	S	Carbohydrates, available	Wheat	Wheat, whole	l	g	59.9
1379	S	Carbohydrates, available	Wine	Wine, red/ white/ rose, dry/ semi-sweet/ sparkling (alc 12% v/v; 9.4% w/w)	l	g	1.4
1380	S	Carbohydrates, available	Yams	Yam, raw	d	g	21.7
1381	S	Protein	Apples	Apple, average, raw	l	g	0.2
1382	S	Protein	Aquatic Animals, Others	Sole, grilled	l	g	24.2
1383	S	Protein	Aquatic Plants	Seaweed, agar, raw	e	g	0.54
1384	S	Protein	Bananas	Banana, raw (peeled)	l	g	1.3
1385	S	Protein	Barley	Barley, pearled, cooked	l	g	2.7
1386	S	Protein	Beans	Beans, sugar, dried, raw	l	g	16.9
1387	S	Protein	Beer	Beer, average (alc 4.6% v/v; s.6% w/w)	l	g	0.3
1388	S	Protein	Beverages, Alcoholic	Spirit, Brandy/ Gin/ Whisky/ Cane/ Vodka/ Rum (alc 43% v/v; 36% w/w)	l	g	0
1389	S	Protein	Beverages, Fermented	Beer, sorghum (alc 2-3% w/w)	l	g	0.6
1390	S	Protein	Bovine Meat	Beef, raw	l	g	19.2
1391	S	Protein	Butter, Ghee	Butter ghee (clarified butter)	l	g	0
1392	S	Protein	Cassava	Cassava, raw	d	g	1.4
1393	S	Protein	Cephalopods	Mollusks, squid, mixed species, raw	e	g	16
1394	S	Protein	Cereals, Other	Wheat, whole	l	g	11.9
1395	S	Protein	Citrus, Other	Orange, raw (peeled)	l	g	0.8
1396	S	Protein	Cloves	Spices, cloves, ground	e	g	5.98
1397	S	Protein	Cocoa Beans	Cocoa powder	l	g	18.5
1398	S	Protein	Coconut Oil	Coconut oil	l	g	0
1399	S	Protein	Coconuts - Incl Copra	Coconut, flesh, raw	l	g	3.4
1400	S	Protein	Coffee	Coffee, brewed/ instant	l	g	0.1
1401	S	Protein	Cottonseed Oil	Cottonseed oil	l	g	0
1402	S	Protein	Cream	Cream, fresh, dessert (min 20% fat)	l	g	2.5
1403	S	Protein	Crustaceans	Crab, fresh, cooked	l	g	20.2
1404	S	Protein	Dates	Date, raw	l	g	1.5
1405	S	Protein	Demersal Fish	Haddock, smoked, steamed	l	g	25.2
1406	S	Protein	Eggs	Egg, chicken, whole, raw	l	g	12.6
1407	S	Protein	Fats, Animals, Raw	Lard	l	g	0
1408	S	Protein	Fish, Body Oil	Cod liver oil	l	g	0
1409	S	Protein	Fish, Liver Oil	Cod liver oil	l	g	0
1410	S	Protein	Freshwater Fish	Trout, rainbow, grilled	l	g	26.3
1411	S	Protein	Fruits, Other	Mango, raw (peeled)	l	g	0.6
1412	S	Protein	Grapefruit	Grapefruit, raw (peeled)	l	g	0.7
1413	S	Protein	Grapes	Grape, average, raw	l	g	0.7
1414	S	Protein	Groundnut Oil	Peanut oil	l	g	0
1415	S	Protein	Groundnuts (Shelled Eq)	Peanuts, raw	l	g	25.8
1416	S	Protein	Honey	Honey	l	g	0.3
1417	S	Protein	Lemons, Limes	Lemon, raw (without peel)	l	g	0.7
1418	S	Protein	Maize	Maize, whole kernel, raw (white)	l	g	9.2
1419	S	Protein	Maize Germ Oil	Maize oil	l	g	0
1420	S	Protein	Marine Fish, Other	Sole, grilled	l	g	24.2
1421	S	Protein	Meat, Aquatic Mammals	Whale, beluga, meat, raw (Alaska Native)	e	g	26.5
1422	S	Protein	Meat, Other	Venison (buck/ deer), roasted	l	g	30.2
1423	S	Protein	Milk - Excluding Butter	Milk, full fat/ whole, fresh	l	g	3.2
1424	S	Protein	Millet	Millet, cooked	l	g	3.5
1425	S	Protein	Molluscs, Other	Oyster, raw	l	g	7.1
1426	S	Protein	Mutton & Goat Meat	Goat, raw	l	g	20.6
1427	S	Protein	Nuts	Cashew nut, dry-roasted, unsalted	l	g	15.3
1428	S	Protein	Oats	Oats, rolled or oatmeal, uncooked	l	g	10.7
1429	S	Protein	Offals, Edible	Offal, cooked (tripe/ brawn/ brain/ tongue)	l	g	15.7
1430	S	Protein	Oilcrops Oil, Other	Vegetable oil (50% sunflower, 30% maize, 20% peanut)	l	g	0
1431	S	Protein	Oilcrops, Other	Linseed	l	g	17.5
1432	S	Protein	Olive Oil	Olive oil	l	g	0
1433	S	Protein	Olives	Olive, ripe, canned, drained, pitted	l	g	0.8
1434	S	Protein	Onions	Onion, raw	l	g	0.9
1435	S	Protein	Oranges, Mandarines	Orange, raw (peeled)	l	g	0.8
1436	S	Protein	Palm Oil	Palm oil	d	g	0
1437	S	Protein	Palmkernel Oil	Palm kernel oil	l	g	0
1438	S	Protein	Peas	Peas, raw	l	g	5.5
1439	S	Protein	Pelagic Fish	Fish, high fat, steamed, e.g. Salmon	l	g	20.1
1440	S	Protein	Pepper	Pepper, black	l	g	10.9
1441	S	Protein	Pigmeat	Pork, raw (fat untrimmed)	l	g	13.9
1442	S	Protein	Pimento	Pepper, sweet, red, raw	l	g	0.9
1443	S	Protein	Pineapples	Pineapple, raw (peeled)	l	g	0.4
1444	S	Protein	Plantains	Plantain, ripe, raw	f	g	1.1
1445	S	Protein	Potatoes	Potato, raw (flesh and skin)	l	g	1.5
1446	S	Protein	Poultry Meat	Chicken, white meat, fresh, raw	l	g	23
1447	S	Protein	Pulses, Other	Lentils, split, raw	l	g	28.1
1448	S	Protein	Rape and Mustard Oil	Vegetable oil (50% sunflower, 30% maize, 20% peanut)	l	g	0
1449	S	Protein	Rice (Milled Equivalent)	Rice flour, white	l	g	6
1450	S	Protein	Ricebran Oil	Vegetable oil (50% sunflower, 30% maize, 20% peanut)	l	g	0
1451	S	Protein	Roots, Other	Amadumbe/ Taro, tuber, raw (flesh only)	l	g	1.5
1452	S	Protein	Rye	Wheat, whole	l	g	11.9
1453	S	Protein	Sesameseed	Sesame seed, dried, hulled	l	g	26.4
1454	S	Protein	Sesameseed Oil	Sesame oil	d	g	0
1455	S	Protein	Sorghum	Sorghum	d	g	11.3
1456	S	Protein	Soyabean Oil	Soybean oil	l	g	0
1457	S	Protein	Soyabeans	Soybeans, dried, raw	l	g	36.5
1458	S	Protein	Spices, Other	Turmeric, ground	l	g	7.8
1459	S	Protein	Sugar (Raw Equivalent)	Sugar, white, granulated	l	g	0
1460	S	Protein	Sugar Beet	Beetroot, raw (flesh and skin)	l	g	1.6
1461	S	Protein	Sugar Cane	Sugarcane	d	g	0
1462	S	Protein	Sugar, Non-Centrifugal	Sugarcane juice	d	g	0
1463	S	Protein	Sunflowerseed	Sunflower seed, dried	l	g	22.8
1464	S	Protein	Sunflowerseed Oil	Sunflower oil	l	g	0
1465	S	Protein	Sweet Potatoes	Sweet potato (White fleshed), raw (flesh only)	l	g	1.1
1466	S	Protein	Sweeteners, Other	Sweeteners, tabletop, fructose, dry, powder	e	g	0
1467	S	Protein	Tea	Tea, brewed	l	g	0
1468	S	Protein	Tomatoes	Tomato, raw	l	g	0.9
1469	S	Protein	Vegetables, Other	Cabbage, Chinese (Pe-tsai), raw	l	g	0.9
1470	S	Protein	Wheat	Wheat, whole	l	g	11.9
1471	S	Protein	Wine	Wine, red/ white/ rose, dry/ semi-sweet/ sparkling (alc 12% v/v; 9.4% w/w)	l	g	0.2
1472	S	Protein	Yams	Yam, raw	d	g	2.1
1473	S	Fat	Apples	Apple, average, raw	l	g	0.1
1474	S	Fat	Aquatic Animals, Others	Sole, grilled	l	g	1.5
1475	S	Fat	Aquatic Plants	Seaweed, agar, raw	e	g	0.03
1476	S	Fat	Bananas	Banana, raw (peeled)	l	g	0.3
1477	S	Fat	Barley	Barley, pearled, cooked	l	g	0.5
1478	S	Fat	Beans	Beans, sugar, dried, raw	l	g	1.3
1479	S	Fat	Beer	Beer, average (alc 4.6% v/v; s.6% w/w)	l	g	0
1480	S	Fat	Beverages, Alcoholic	Spirit, Brandy/ Gin/ Whisky/ Cane/ Vodka/ Rum (alc 43% v/v; 36% w/w)	l	g	0
1481	S	Fat	Beverages, Fermented	Beer, sorghum (alc 2-3% w/w)	l	g	0
1482	S	Fat	Bovine Meat	Beef, raw	l	g	14.2
1483	S	Fat	Butter, Ghee	Butter ghee (clarified butter)	l	g	99.8
1484	S	Fat	Cassava	Cassava, raw	d	g	0.3
1485	S	Fat	Cephalopods	Mollusks, squid, mixed species, raw	e	g	1
1486	S	Fat	Cereals, Other	Wheat, whole	l	g	1.8
1487	S	Fat	Citrus, Other	Orange, raw (peeled)	l	g	0.1
1488	S	Fat	Cloves	Spices, cloves, ground	e	g	20.07
1489	S	Fat	Cocoa Beans	Cocoa powder	l	g	21.7
1490	S	Fat	Coconut Oil	Coconut oil	l	g	100
1491	S	Fat	Coconuts - Incl Copra	Coconut, flesh, raw	l	g	38.9
1492	S	Fat	Coffee	Coffee, brewed/ instant	l	g	0
1493	S	Fat	Cottonseed Oil	Cottonseed oil	l	g	100
1494	S	Fat	Cream	Cream, fresh, dessert (min 20% fat)	l	g	25
1495	S	Fat	Crustaceans	Crab, fresh, cooked	l	g	1.8
1496	S	Fat	Dates	Date, raw	l	g	0.1
1497	S	Fat	Demersal Fish	Haddock, smoked, steamed	l	g	1
1498	S	Fat	Eggs	Egg, chicken, whole, raw	l	g	10.3
1499	S	Fat	Fats, Animals, Raw	Lard	l	g	100
1500	S	Fat	Fish, Body Oil	Cod liver oil	l	g	100
1501	S	Fat	Fish, Liver Oil	Cod liver oil	l	g	100
1502	S	Fat	Freshwater Fish	Trout, rainbow, grilled	l	g	4.3
1503	S	Fat	Fruits, Other	Mango, raw (peeled)	l	g	0.2
1504	S	Fat	Grapefruit	Grapefruit, raw (peeled)	l	g	0.1
1505	S	Fat	Grapes	Grape, average, raw	l	g	0.1
1506	S	Fat	Groundnut Oil	Peanut oil	l	g	100
1507	S	Fat	Groundnuts (Shelled Eq)	Peanuts, raw	l	g	49.2
1508	S	Fat	Honey	Honey	l	g	0
1509	S	Fat	Lemons, Limes	Lemon, raw (without peel)	l	g	0.2
1510	S	Fat	Maize	Maize, whole kernel, raw (white)	l	g	4.3
1511	S	Fat	Maize Germ Oil	Maize oil	l	g	100
1512	S	Fat	Marine Fish, Other	Sole, grilled	l	g	1.5
1513	S	Fat	Meat, Aquatic Mammals	Whale, beluga, meat, raw (Alaska Native)	e	g	0.5
1514	S	Fat	Meat, Other	Venison (buck/ deer), roasted	l	g	3.2
1515	S	Fat	Milk - Excluding Butter	Milk, full fat/ whole, fresh	l	g	3.4
1516	S	Fat	Millet	Millet, cooked	l	g	1
1517	S	Fat	Molluscs, Other	Oyster, raw	l	g	2.5
1518	S	Fat	Mutton & Goat Meat	Goat, raw	l	g	2.3
1519	S	Fat	Nuts	Cashew nut, dry-roasted, unsalted	l	g	46.4
1520	S	Fat	Oats	Oats, rolled or oatmeal, uncooked	l	g	10.4
1521	S	Fat	Offals, Edible	Offal, cooked (tripe/ brawn/ brain/ tongue)	l	g	11
1522	S	Fat	Oilcrops Oil, Other	Vegetable oil (50% sunflower, 30% maize, 20% peanut)	l	g	100
1523	S	Fat	Oilcrops, Other	Linseed	l	g	36.9
1524	S	Fat	Olive Oil	Olive oil	l	g	100
1525	S	Fat	Olives	Olive, ripe, canned, drained, pitted	l	g	10.7
1526	S	Fat	Onions	Onion, raw	l	g	0.1
1527	S	Fat	Oranges, Mandarines	Orange, raw (peeled)	l	g	0.1
1528	S	Fat	Palm Oil	Palm oil	d	g	100
1529	S	Fat	Palmkernel Oil	Palm kernel oil	l	g	100
1530	S	Fat	Peas	Peas, raw	l	g	0.8
1531	S	Fat	Pelagic Fish	Fish, high fat, steamed, e.g. Salmon	l	g	13
1532	S	Fat	Pepper	Pepper, black	l	g	3.3
1533	S	Fat	Pigmeat	Pork, raw (fat untrimmed)	l	g	35.1
1534	S	Fat	Pimento	Pepper, sweet, red, raw	l	g	0.2
1535	S	Fat	Pineapples	Pineapple, raw (peeled)	l	g	0.1
1536	S	Fat	Plantains	Plantain, ripe, raw	f	g	0.3
1537	S	Fat	Potatoes	Potato, raw (flesh and skin)	l	g	0.1
1538	S	Fat	Poultry Meat	Chicken, white meat, fresh, raw	l	g	2.7
1539	S	Fat	Pulses, Other	Lentils, split, raw	l	g	1
1540	S	Fat	Rape and Mustard Oil	Vegetable oil (50% sunflower, 30% maize, 20% peanut)	l	g	100
1541	S	Fat	Rice (Milled Equivalent)	Rice flour, white	l	g	1.4
1542	S	Fat	Ricebran Oil	Vegetable oil (50% sunflower, 30% maize, 20% peanut)	l	g	100
1543	S	Fat	Roots, Other	Amadumbe/ Taro, tuber, raw (flesh only)	l	g	0.2
1544	S	Fat	Rye	Wheat, whole	l	g	1.8
1545	S	Fat	Sesameseed	Sesame seed, dried, hulled	l	g	54.8
1546	S	Fat	Sesameseed Oil	Sesame oil	d	g	100
1547	S	Fat	Sorghum	Sorghum	d	g	3.3
1548	S	Fat	Soyabean Oil	Soybean oil	l	g	100
1549	S	Fat	Soyabeans	Soybeans, dried, raw	l	g	19.9
1550	S	Fat	Spices, Other	Turmeric, ground	l	g	9.9
1551	S	Fat	Sugar (Raw Equivalent)	Sugar, white, granulated	l	g	0
1552	S	Fat	Sugar Beet	Beetroot, raw (flesh and skin)	l	g	0.1
1553	S	Fat	Sugar Cane	Sugarcane	d	g	0
1554	S	Fat	Sugar, Non-Centrifugal	Sugarcane juice	d	g	0
1555	S	Fat	Sunflowerseed	Sunflower seed, dried	l	g	49.6
1556	S	Fat	Sunflowerseed Oil	Sunflower oil	l	g	100
1557	S	Fat	Sweet Potatoes	Sweet potato (White fleshed), raw (flesh only)	l	g	0.1
1558	S	Fat	Sweeteners, Other	Sweeteners, tabletop, fructose, dry, powder	e	g	0
1559	S	Fat	Tea	Tea, brewed	l	g	0
1560	S	Fat	Tomatoes	Tomato, raw	l	g	0.2
1561	S	Fat	Vegetables, Other	Cabbage, Chinese (Pe-tsai), raw	l	g	0.1
1562	S	Fat	Wheat	Wheat, whole	l	g	1.8
1563	S	Fat	Wine	Wine, red/ white/ rose, dry/ semi-sweet/ sparkling (alc 12% v/v; 9.4% w/w)	l	g	0
1564	S	Fat	Yams	Yam, raw	d	g	0.1
1565	S	Fibre	Apples	Apple, average, raw	l	g	2.3
1566	S	Fibre	Aquatic Animals, Others	Sole, grilled	l	g	0
1567	S	Fibre	Aquatic Plants	Seaweed, agar, raw	e	g	0.5
1568	S	Fibre	Bananas	Banana, raw (peeled)	l	g	1.7
1569	S	Fibre	Barley	Barley, pearled, cooked	l	g	3.5
1570	S	Fibre	Beans	Beans, sugar, dried, raw	l	g	19.4
1571	S	Fibre	Beer	Beer, average (alc 4.6% v/v; s.6% w/w)	l	g	0
1572	S	Fibre	Beverages, Alcoholic	Spirit, Brandy/ Gin/ Whisky/ Cane/ Vodka/ Rum (alc 43% v/v; 36% w/w)	l	g	0
1573	S	Fibre	Beverages, Fermented	Beer, sorghum (alc 2-3% w/w)	l	g	0.1
1574	S	Fibre	Bovine Meat	Beef, raw	l	g	0
1575	S	Fibre	Butter, Ghee	Butter ghee (clarified butter)	l	g	0
1576	S	Fibre	Cassava	Cassava, raw	d	g	1.8
1577	S	Fibre	Cephalopods	Mollusks, squid, mixed species, raw	e	g	0
1578	S	Fibre	Cereals, Other	Wheat, whole	l	g	10.7
1579	S	Fibre	Citrus, Other	Orange, raw (peeled)	l	g	3.2
1580	S	Fibre	Cloves	Spices, cloves, ground	e	g	34.2
1581	S	Fibre	Cocoa Beans	Cocoa powder	l	g	12.1
1582	S	Fibre	Coconut Oil	Coconut oil	l	g	0
1583	S	Fibre	Coconuts - Incl Copra	Coconut, flesh, raw	l	g	8.3
1584	S	Fibre	Coffee	Coffee, brewed/ instant	l	g	0
1585	S	Fibre	Cottonseed Oil	Cottonseed oil	l	g	0
1586	S	Fibre	Cream	Cream, fresh, dessert (min 20% fat)	l	g	0
1587	S	Fibre	Crustaceans	Crab, fresh, cooked	l	g	0
1588	S	Fibre	Dates	Date, raw	l	g	2.7
1589	S	Fibre	Demersal Fish	Haddock, smoked, steamed	l	g	0
1590	S	Fibre	Eggs	Egg, chicken, whole, raw	l	g	0
1591	S	Fibre	Fats, Animals, Raw	Lard	l	g	0
1592	S	Fibre	Fish, Body Oil	Cod liver oil	l	g	0
1593	S	Fibre	Fish, Liver Oil	Cod liver oil	l	g	0
1594	S	Fibre	Freshwater Fish	Trout, rainbow, grilled	l	g	0
1595	S	Fibre	Fruits, Other	Mango, raw (peeled)	l	g	1.5
1596	S	Fibre	Grapefruit	Grapefruit, raw (peeled)	l	g	1.9
1597	S	Fibre	Grapes	Grape, average, raw	l	g	2
1598	S	Fibre	Groundnut Oil	Peanut oil	l	g	0
1599	S	Fibre	Groundnuts (Shelled Eq)	Peanuts, raw	l	g	8.5
1600	S	Fibre	Honey	Honey	l	g	0
1601	S	Fibre	Lemons, Limes	Lemon, raw (without peel)	l	g	4.1
1602	S	Fibre	Maize	Maize, whole kernel, raw (white)	l	g	10.6
1603	S	Fibre	Maize Germ Oil	Maize oil	l	g	0
1604	S	Fibre	Marine Fish, Other	Sole, grilled	l	g	0
1605	S	Fibre	Meat, Aquatic Mammals	Sole, grilled	l	g	0
1606	S	Fibre	Meat, Other	Venison (buck/ deer), roasted	l	g	0
1607	S	Fibre	Milk - Excluding Butter	Milk, full fat/ whole, fresh	l	g	0
1608	S	Fibre	Millet	Millet, cooked	l	g	0.4
1609	S	Fibre	Molluscs, Other	Oyster, raw	l	g	0
1610	S	Fibre	Mutton & Goat Meat	Goat, raw	l	g	0
1611	S	Fibre	Nuts	Cashew nut, dry-roasted, unsalted	l	g	6.1
1612	S	Fibre	Oats	Oats, rolled or oatmeal, uncooked	l	g	1.6
1613	S	Fibre	Offals, Edible	Offal, cooked (tripe/ brawn/ brain/ tongue)	l	g	0
1614	S	Fibre	Oilcrops Oil, Other	Vegetable oil (50% sunflower, 30% maize, 20% peanut)	l	g	0
1615	S	Fibre	Oilcrops, Other	Linseed	l	g	29.5
1616	S	Fibre	Olive Oil	Olive oil	l	g	0
1617	S	Fibre	Olives	Olive, ripe, canned, drained, pitted	l	g	3.2
1618	S	Fibre	Onions	Onion, raw	l	g	1.5
1619	S	Fibre	Oranges, Mandarines	Orange, raw (peeled)	l	g	3.2
1620	S	Fibre	Palm Oil	Palm oil	d	g	0
1621	S	Fibre	Palmkernel Oil	Palm kernel oil	l	g	0
1622	S	Fibre	Peas	Peas, raw	l	g	6.3
1623	S	Fibre	Pelagic Fish	Fish, high fat, steamed, e.g. Salmon	l	g	0
1624	S	Fibre	Pepper	Pepper, black	l	g	26.5
1625	S	Fibre	Pigmeat	Pork, raw (fat untrimmed)	l	g	0
1626	S	Fibre	Pimento	Pepper, sweet, red, raw	l	g	2
1627	S	Fibre	Pineapples	Pineapple, raw (peeled)	l	g	1.8
1628	S	Fibre	Plantains	Plantain, ripe, raw	f	g	2.3
1629	S	Fibre	Potatoes	Potato, raw (flesh and skin)	l	g	1.5
1630	S	Fibre	Poultry Meat	Chicken, white meat, fresh, raw	l	g	0
1631	S	Fibre	Pulses, Other	Lentils, split, raw	l	g	15.9
1632	S	Fibre	Rape and Mustard Oil	Vegetable oil (50% sunflower, 30% maize, 20% peanut)	l	g	0
1633	S	Fibre	Rice (Milled Equivalent)	Rice flour, white	l	g	2.4
1634	S	Fibre	Ricebran Oil	Vegetable oil (50% sunflower, 30% maize, 20% peanut)	l	g	0
1635	S	Fibre	Roots, Other	Amadumbe/ Taro, tuber, raw (flesh only)	l	g	4.1
1636	S	Fibre	Rye	Wheat, whole	l	g	10.7
1637	S	Fibre	Sesameseed	Sesame seed, dried, hulled	l	g	3
1638	S	Fibre	Sesameseed Oil	Sesame oil	d	g	0
1639	S	Fibre	Sorghum	Sorghum	d	g	9
1640	S	Fibre	Soyabean Oil	Soybean oil	l	g	0
1641	S	Fibre	Soyabeans	Soybeans, dried, raw	l	g	12.5
1642	S	Fibre	Spices, Other	Turmeric, ground	l	g	21.1
1643	S	Fibre	Sugar (Raw Equivalent)	Sugar, white, granulated	l	g	0
1644	S	Fibre	Sugar Beet	Beetroot, raw (flesh and skin)	l	g	2.4
1645	S	Fibre	Sugar Cane	Sugarcane	d	g	0
1646	S	Fibre	Sugar, Non-Centrifugal	Sugarcane juice	d	g	0
1647	S	Fibre	Sunflowerseed	Sunflower seed, dried	l	g	6.6
1648	S	Fibre	Sunflowerseed Oil	Sunflower oil	l	g	0
1649	S	Fibre	Sweet Potatoes	Sweet potato (White fleshed), raw (flesh only)	l	g	2.1
1650	S	Fibre	Sweeteners, Other	Sweeteners, tabletop, fructose, dry, powder	e	g	0
1651	S	Fibre	Tea	Tea, brewed	l	g	0
1652	S	Fibre	Tomatoes	Tomato, raw	l	g	1.1
1653	S	Fibre	Vegetables, Other	Cabbage, Chinese (Pe-tsai), raw	l	g	1.8
1654	S	Fibre	Wheat	Wheat, whole	l	g	10.7
1655	S	Fibre	Wine	Wine, red/ white/ rose, dry/ semi-sweet/ sparkling (alc 12% v/v; 9.4% w/w)	l	g	0
1656	S	Fibre	Yams	Yam, raw	d	g	1.2
1657	S	Phytate	Apples	Apples, raw, with skin	d	mg	55
1658	S	Phytate	Aquatic Animals, Others	Fish, fresh	d	mg	0
1659	S	Phytate	Aquatic Plants	x	x	mg	0
1660	S	Phytate	Bananas	Banana, ripe	d	mg	0
1661	S	Phytate	Barley	Barley, white flour: roasted, milled	m	mg	452
1662	S	Phytate	Beans	Beans, kidney, mature seeds, raw	d	mg	1586
1663	S	Phytate	Beer	Beer, commercial	d	mg	0
1664	S	Phytate	Beverages, Alcoholic	x	x	mg	0
1665	S	Phytate	Beverages, Fermented	Beer, local, grain	d	mg	0
1666	S	Phytate	Bovine Meat	Beef, medium fat, cooked	d	mg	0
1667	S	Phytate	Butter, Ghee	Butter refined-ghee	d	mg	0
1668	S	Phytate	Cassava	Cassava, raw	d	mg	54
1669	S	Phytate	Cephalopods	Shellfish, boiled	j	mg	0
1670	S	Phytate	Cereals, Other	Wheat, flour, whole grain	d	mg	282
1671	S	Phytate	Citrus, Other	Orange, raw	d	mg	0
1672	S	Phytate	Cloves	x	x	mg	0
1673	S	Phytate	Cocoa Beans	x	x	mg	0
1674	S	Phytate	Coconut Oil	Coconut oil	d	mg	0
1675	S	Phytate	Coconuts - Incl Copra	Coconut meat, raw	d	mg	324
1676	S	Phytate	Coffee	Coffee without milk, with sugar,	d	mg	0
1677	S	Phytate	Cottonseed Oil	Vegetable oil	d	mg	0
1678	S	Phytate	Cream	Ice cream	d	mg	0
1679	S	Phytate	Crustaceans	Shellfish, boiled	j	mg	0
1680	S	Phytate	Dates	Date, red, dried	d	mg	0
1681	S	Phytate	Demersal Fish	Fish, fresh	d	mg	0
1682	S	Phytate	Eggs	Egg, chicken	d	mg	0
1683	S	Phytate	Fats, Animals, Raw	Vegetable oil	d	mg	0
1684	S	Phytate	Fish, Body Oil	Cod liver oil	d	mg	0
1685	S	Phytate	Fish, Liver Oil	Cod liver oil	d	mg	0
1686	S	Phytate	Freshwater Fish	Fish, fresh	d	mg	0
1687	S	Phytate	Fruits, Other	Mango, ripe, fresh	d	mg	20
1688	S	Phytate	Grapefruit	Grapefruit	d	mg	0
1689	S	Phytate	Grapes	Grape	d	mg	59
1690	S	Phytate	Groundnut Oil	Sesame oil	d	mg	0
1691	S	Phytate	Groundnuts (Shelled Eq)	Groundnuts	d	mg	1760
1692	S	Phytate	Honey	Honey	d	mg	0
1693	S	Phytate	Lemons, Limes	Lemon, raw, without peel	d	mg	0
1694	S	Phytate	Maize	Maize, dried, raw	d	mg	800
1695	S	Phytate	Maize Germ Oil	Vegetable oil	d	mg	0
1696	S	Phytate	Marine Fish, Other	Fish, fresh	d	mg	0
1697	S	Phytate	Meat, Aquatic Mammals	Fish, fresh	d	mg	0
1698	S	Phytate	Meat, Other	Goat meat	d	mg	0
1699	S	Phytate	Milk - Excluding Butter	Milk whole, 0.0325 milk fat	d	mg	0
1700	S	Phytate	Millet	Millet, finger, grain or flour	d	mg	520
1701	S	Phytate	Molluscs, Other	Shellfish, boiled	j	mg	0
1702	S	Phytate	Mutton & Goat Meat	Goat meat	d	mg	0
1703	S	Phytate	Nuts	Cashewnut	d	mg	2580
1704	S	Phytate	Oats	Wheat, flour, whole grain	d	mg	282
1705	S	Phytate	Offals, Edible	Beef, tripe	d	mg	0
1706	S	Phytate	Oilcrops Oil, Other	Vegetable oil	d	mg	0
1707	S	Phytate	Oilcrops, Other	Sesame seed	d	mg	4710
1708	S	Phytate	Olive Oil	Vegetable oil	d	mg	0
1709	S	Phytate	Olives	x	x	mg	0
1710	S	Phytate	Onions	Onion, raw	d	mg	0
1711	S	Phytate	Oranges, Mandarines	Orange, raw	d	mg	0
1712	S	Phytate	Palm Oil	Palm oil	d	mg	0
1713	S	Phytate	Palmkernel Oil	Palm oil	d	mg	0
1714	S	Phytate	Peas	Pea, green, fresh	d	mg	28
1715	S	Phytate	Pelagic Fish	Fish, fresh	d	mg	0
1716	S	Phytate	Pepper	x	x	mg	0
1717	S	Phytate	Pigmeat	Pork, medium fat, cooked	d	mg	0
1718	S	Phytate	Pimento	Pepper dried or fresh, hot	d	mg	35
1719	S	Phytate	Pineapples	Pineapple, raw, all variety	d	mg	0
1720	S	Phytate	Plantains	Banana, ripe	d	mg	0
1721	S	Phytate	Potatoes	Potato, raw, with skin	d	mg	147
1722	S	Phytate	Poultry Meat	Chicken, raw	d	mg	0
1723	S	Phytate	Pulses, Other	Pigeon peas, raw	d	mg	1154
1724	S	Phytate	Rape and Mustard Oil	Vegetable oil	d	mg	0
1725	S	Phytate	Rice (Milled Equivalent)	Rice, white, grain, raw	d	mg	352
1726	S	Phytate	Ricebran Oil	Vegetable oil	d	mg	0
1727	S	Phytate	Roots, Other	Taro, raw	d	mg	78
1728	S	Phytate	Rye	Wheat, flour, whole grain	d	mg	282
1729	S	Phytate	Sesameseed	Sesame seed	d	mg	4710
1730	S	Phytate	Sesameseed Oil	Sesame oil	d	mg	0
1731	S	Phytate	Sorghum	Sorghum	d	mg	439
1732	S	Phytate	Soyabean Oil	Vegetable oil	d	mg	0
1733	S	Phytate	Soyabeans	Soybean, yellow	d	mg	1473
1734	S	Phytate	Spices, Other	x	x	mg	0
1735	S	Phytate	Sugar (Raw Equivalent)	Sugar	d	mg	0
1736	S	Phytate	Sugar Beet	x	x	mg	0
1737	S	Phytate	Sugar Cane	Sugarcane	d	mg	0
1738	S	Phytate	Sugar, Non-Centrifugal	Sugarcane juice	d	mg	0
1739	S	Phytate	Sunflowerseed	Sunflower seed	d	mg	5160
1740	S	Phytate	Sunflowerseed Oil	Vegetable oil	d	mg	0
1741	S	Phytate	Sweet Potatoes	Sweet potato, fresh-EP	d	mg	10
1742	S	Phytate	Sweeteners, Other	x	x	mg	0
1743	S	Phytate	Tea	Tea leaves	d	mg	0
1744	S	Phytate	Tomatoes	Tomato, ripe	d	mg	6
1745	S	Phytate	Vegetables, Other	Cabbage, raw, green, white	d	mg	0
1746	S	Phytate	Wheat	Wheat, flour, whole grain	d	mg	282
1747	S	Phytate	Wine	Grape juice	d	mg	19.7
1748	S	Phytate	Yams	Yam, raw	d	mg	50
1749	S	Ca	Apples	Apple, average, raw	l	mg	2
1750	S	Ca	Aquatic Animals, Others	Sole, grilled	l	mg	18
1751	S	Ca	Aquatic Plants	Seaweed, agar, raw	e	mg	54
1752	S	Ca	Bananas	Banana, raw (peeled)	l	mg	2
1753	S	Ca	Barley	Barley, pearled, cooked	l	mg	11
1754	S	Ca	Beans	Beans, sugar, dried, raw	l	mg	85
1755	S	Ca	Beer	Beer, average (alc 4.6% v/v; s.6% w/w)	l	mg	4
1756	S	Ca	Beverages, Alcoholic	Spirit, Brandy/ Gin/ Whisky/ Cane/ Vodka/ Rum (alc 43% v/v; 36% w/w)	l	mg	0
1757	S	Ca	Beverages, Fermented	Beer, sorghum (alc 2-3% w/w)	l	mg	5
1758	S	Ca	Bovine Meat	Beef, raw	l	mg	13
1759	S	Ca	Butter, Ghee	Butter ghee (clarified butter)	l	mg	0
1760	S	Ca	Cassava	Cassava, raw	d	mg	16
1761	S	Ca	Cephalopods	Mollusks, squid, mixed species, raw	e	mg	32
1762	S	Ca	Cereals, Other	Wheat, whole	l	mg	8
1763	S	Ca	Citrus, Other	Orange, raw (peeled)	l	mg	30
1764	S	Ca	Cloves	Spices, cloves, ground	e	mg	646
1765	S	Ca	Cocoa Beans	Cocoa powder	l	mg	130
1766	S	Ca	Coconut Oil	Coconut oil	l	mg	2
1767	S	Ca	Coconuts - Incl Copra	Coconut, flesh, raw	l	mg	11
1768	S	Ca	Coffee	Coffee, brewed/ instant	l	mg	2
1769	S	Ca	Cottonseed Oil	Vegetable oil (50% sunflower, 30% maize, 20% peanut)	l	mg	0
1770	S	Ca	Cream	Cream, fresh, dessert (min 20% fat)	l	mg	90
1771	S	Ca	Crustaceans	Crab, fresh, cooked	l	mg	104
1772	S	Ca	Dates	Date, raw	l	mg	24
1773	S	Ca	Demersal Fish	Haddock, smoked, steamed	l	mg	49
1774	S	Ca	Eggs	Egg, chicken, whole, raw	l	mg	39
1775	S	Ca	Fats, Animals, Raw	Lard	l	mg	0
1776	S	Ca	Fish, Body Oil	Cod liver oil	l	mg	0
1777	S	Ca	Fish, Liver Oil	Cod liver oil	l	mg	0
1778	S	Ca	Freshwater Fish	Trout, rainbow, grilled	l	mg	86
1779	S	Ca	Fruits, Other	Mango, raw (peeled)	l	mg	9
1780	S	Ca	Grapefruit	Grapefruit, raw (peeled)	l	mg	10
1781	S	Ca	Grapes	Grape, average, raw	l	mg	6
1782	S	Ca	Groundnut Oil	Peanut oil	l	mg	0
1783	S	Ca	Groundnuts (Shelled Eq)	Peanuts, raw	l	mg	92
1784	S	Ca	Honey	Honey	l	mg	5
1785	S	Ca	Lemons, Limes	Lemon, raw (without peel)	l	mg	29
1786	S	Ca	Maize	Maize, whole kernel, raw (white)	l	mg	10
1787	S	Ca	Maize Germ Oil	Vegetable oil (50% sunflower, 30% maize, 20% peanut)	l	mg	0
1788	S	Ca	Marine Fish, Other	Sole, grilled	l	mg	18
1789	S	Ca	Meat, Aquatic Mammals	Whale, beluga, meat, raw (Alaska Native)	e	mg	7
1790	S	Ca	Meat, Other	Venison (buck/ deer), roasted	l	mg	7
1791	S	Ca	Milk - Excluding Butter	Milk, full fat/ whole, fresh	l	mg	120
1792	S	Ca	Millet	Millet, cooked	l	mg	3
1793	S	Ca	Molluscs, Other	Oyster, raw	l	mg	45
1794	S	Ca	Mutton & Goat Meat	Goat, raw	l	mg	13
1795	S	Ca	Nuts	Cashew nut, dry-roasted, unsalted	l	mg	45
1796	S	Ca	Oats	Oats, rolled or oatmeal, uncooked	l	mg	54
1797	S	Ca	Offals, Edible	Offal, cooked (tripe/ brawn/ brain/ tongue)	l	mg	12
1798	S	Ca	Oilcrops Oil, Other	Vegetable oil (50% sunflower, 30% maize, 20% peanut)	l	mg	0
1799	S	Ca	Oilcrops, Other	Linseed	l	mg	250
1800	S	Ca	Olive Oil	Olive oil	l	mg	1
1801	S	Ca	Olives	Olive, ripe, canned, drained, pitted	l	mg	88
1802	S	Ca	Onions	Onion, raw	l	mg	30
1803	S	Ca	Oranges, Mandarines	Orange, raw (peeled)	l	mg	30
1804	S	Ca	Palm Oil	Palm oil	d	mg	6
1805	S	Ca	Palmkernel Oil	Palm oil	d	mg	6
1806	S	Ca	Peas	Peas, raw	l	mg	20
1807	S	Ca	Pelagic Fish	Fish, high fat, steamed, e.g. Salmon	l	mg	29
1808	S	Ca	Pepper	Pepper, black	l	mg	437
1809	S	Ca	Pigmeat	Pork, raw (fat untrimmed)	l	mg	19
1810	S	Ca	Pimento	Pepper, sweet, red, raw	l	mg	9
1811	S	Ca	Pineapples	Pineapple, raw (peeled)	l	mg	4
1812	S	Ca	Plantains	Plantain, ripe, raw	f	mg	7
1813	S	Ca	Potatoes	Potato, raw (flesh and skin)	l	mg	6
1814	S	Ca	Poultry Meat	Chicken, white meat, fresh, raw	l	mg	14
1815	S	Ca	Pulses, Other	Lentils, split, raw	l	mg	51
1816	S	Ca	Rape and Mustard Oil	Vegetable oil (50% sunflower, 30% maize, 20% peanut)	l	mg	0
1817	S	Ca	Rice (Milled Equivalent)	Rice flour, white	l	mg	10
1818	S	Ca	Ricebran Oil	Vegetable oil (50% sunflower, 30% maize, 20% peanut)	l	mg	0
1819	S	Ca	Roots, Other	Amadumbe/ Taro, tuber, raw (flesh only)	l	mg	43
1820	S	Ca	Rye	Wheat, whole	l	mg	8
1821	S	Ca	Sesameseed	Sesame seed, dried, hulled	l	mg	131
1822	S	Ca	Sesameseed Oil	Sesame oil	d	mg	0
1823	S	Ca	Sorghum	Sorghum	d	mg	15
1824	S	Ca	Soyabean Oil	Soybean oil	l	mg	0
1825	S	Ca	Soyabeans	Soybeans, dried, raw	l	mg	277
1826	S	Ca	Spices, Other	Turmeric, ground	l	mg	183
1827	S	Ca	Sugar (Raw Equivalent)	Sugar, white, granulated	l	mg	1
1828	S	Ca	Sugar Beet	Beetroot, raw (flesh and skin)	l	mg	17
1829	S	Ca	Sugar Cane	Sugarcane	d	mg	6
1830	S	Ca	Sugar, Non-Centrifugal	Sugarcane juice	d	mg	13
1831	S	Ca	Sunflowerseed	Sunflower seed, dried	l	mg	116
1832	S	Ca	Sunflowerseed Oil	Sunflower oil	l	mg	0
1833	S	Ca	Sweet Potatoes	Sweet potato (White fleshed), raw (flesh only)	l	mg	12
1834	S	Ca	Sweeteners, Other	Sweeteners, tabletop, fructose, dry, powder	e	mg	0
1835	S	Ca	Tea	Tea, brewed	l	mg	0
1836	S	Ca	Tomatoes	Tomato, raw	l	mg	8
1837	S	Ca	Vegetables, Other	Cabbage, Chinese (Pe-tsai), raw	l	mg	40
1838	S	Ca	Wheat	Wheat, whole	l	mg	8
1839	S	Ca	Wine	Wine, red/ white/ rose, dry/ semi-sweet/ sparkling (alc 12% v/v; 9.4% w/w)	l	mg	8
1840	S	Ca	Yams	Yam, raw	d	mg	8
1841	S	Cu	Apples	Apple, average, raw	l	mg	0.07
1842	S	Cu	Aquatic Animals, Others	Sole, grilled	l	mg	0.03
1843	S	Cu	Aquatic Plants	Seaweed, agar, raw	e	mg	0.1
1844	S	Cu	Bananas	Banana, raw (peeled)	l	mg	0.05
1845	S	Cu	Barley	Barley, pearled, cooked	l	mg	0.11
1846	S	Cu	Beans	Beans, sugar, dried, raw	l	mg	0.88
1847	S	Cu	Beer	Beer, average (alc 4.6% v/v; s.6% w/w)	l	mg	0.01
1848	S	Cu	Beverages, Alcoholic	Spirit, Brandy/ Gin/ Whisky/ Cane/ Vodka/ Rum (alc 43% v/v; 36% w/w)	l	mg	0.02
1849	S	Cu	Beverages, Fermented	Beer, sorghum (alc 2-3% w/w)	l	mg	0.02
1850	S	Cu	Bovine Meat	Beef, raw	l	mg	0.32
1851	S	Cu	Butter, Ghee	Butter ghee (clarified butter)	l	mg	0
1852	S	Cu	Cassava	Cassava, raw	d	mg	0.1
1853	S	Cu	Cephalopods	Mollusks, squid, mixed species, raw	e	mg	1.9
1854	S	Cu	Cereals, Other	Wheat, whole	l	mg	0.27
1855	S	Cu	Citrus, Other	Orange, raw (peeled)	l	mg	0.1
1856	S	Cu	Cloves	Spices, cloves, ground	e	mg	0.3
1857	S	Cu	Cocoa Beans	Cocoa powder	l	mg	3.9
1858	S	Cu	Coconut Oil	Coconut oil	d	mg	0
1859	S	Cu	Coconuts - Incl Copra	Coconut, flesh, raw	l	mg	0.43
1860	S	Cu	Coffee	Coffee, brewed/ instant	l	mg	0.01
1861	S	Cu	Cottonseed Oil	Vegetable oil	d	mg	0
1862	S	Cu	Cream	Cream, fresh, dessert (min 20% fat)	l	mg	0.01
1863	S	Cu	Crustaceans	Crab, fresh, cooked	l	mg	0.65
1864	S	Cu	Dates	Date, raw	l	mg	0.12
1865	S	Cu	Demersal Fish	Haddock, smoked, steamed	l	mg	0.04
1866	S	Cu	Eggs	Egg, chicken, whole, raw	l	mg	0.12
1867	S	Cu	Fats, Animals, Raw	Lard	l	mg	0
1868	S	Cu	Fish, Body Oil	Cod liver oil	l	mg	0
1869	S	Cu	Fish, Liver Oil	Cod liver oil	l	mg	0
1870	S	Cu	Freshwater Fish	Trout, rainbow, grilled	l	mg	0.14
1871	S	Cu	Fruits, Other	Mango, raw (peeled)	l	mg	0.07
1872	S	Cu	Grapefruit	Grapefruit, raw (peeled)	l	mg	0.04
1873	S	Cu	Grapes	Grape, average, raw	l	mg	0.08
1874	S	Cu	Groundnut Oil	Groundnut oil	f	mg	0
1875	S	Cu	Groundnuts (Shelled Eq)	Peanuts, raw	l	mg	1.14
1876	S	Cu	Honey	Honey	l	mg	0.05
1877	S	Cu	Lemons, Limes	Lemon, raw (without peel)	l	mg	0.12
1878	S	Cu	Maize	Maize, whole kernel, raw (white)	l	mg	0.2
1879	S	Cu	Maize Germ Oil	Vegetable oil	d	mg	0
1880	S	Cu	Marine Fish, Other	Sole, grilled	l	mg	0.03
1881	S	Cu	Meat, Aquatic Mammals	Sole, grilled	l	mg	0.03
1882	S	Cu	Meat, Other	Venison (buck/ deer), roasted	l	mg	0.3
1883	S	Cu	Milk - Excluding Butter	Milk, full fat/ whole, fresh	l	mg	0.01
1884	S	Cu	Millet	Millet, cooked	l	mg	0.16
1885	S	Cu	Molluscs, Other	Oyster, raw	l	mg	4.46
1886	S	Cu	Mutton & Goat Meat	Goat, raw	l	mg	0.26
1887	S	Cu	Nuts	Cashew nut, dry-roasted, unsalted	l	mg	2.22
1888	S	Cu	Oats	Oats, rolled or oatmeal, uncooked	l	mg	0.36
1889	S	Cu	Offals, Edible	Offal, cooked (tripe/ brawn/ brain/ tongue)	l	mg	0.13
1890	S	Cu	Oilcrops Oil, Other	Vegetable oil (50% sunflower, 30% maize, 20% peanut)	l	mg	0
1891	S	Cu	Oilcrops, Other	Linseed	l	mg	3.88
1892	S	Cu	Olive Oil	Olive oil	l	mg	0
1893	S	Cu	Olives	Olive, ripe, canned, drained, pitted	l	mg	0.25
1894	S	Cu	Onions	Onion, raw	l	mg	0.14
1895	S	Cu	Oranges, Mandarines	Orange, raw (peeled)	l	mg	0.1
1896	S	Cu	Palm Oil	Palm oil	d	mg	0
1897	S	Cu	Palmkernel Oil	Palm oil	d	mg	0
1898	S	Cu	Peas	Peas, raw	l	mg	0.17
1899	S	Cu	Pelagic Fish	Sole, grilled	l	mg	0.03
1900	S	Cu	Pepper	Pepper, black	l	mg	1.13
1901	S	Cu	Pigmeat	Pork, raw (fat untrimmed)	l	mg	0.06
1902	S	Cu	Pimento	Pepper, sweet, red, raw	l	mg	0.07
1903	S	Cu	Pineapples	Pineapple, raw (peeled)	l	mg	0.04
1904	S	Cu	Plantains	Plantain, ripe, raw	f	mg	0.08
1905	S	Cu	Potatoes	Potato, raw (flesh and skin)	l	mg	0.09
1906	S	Cu	Poultry Meat	Chicken, white meat, fresh, raw	l	mg	0.06
1907	S	Cu	Pulses, Other	Lentils, split, raw	l	mg	0.85
1908	S	Cu	Rape and Mustard Oil	Vegetable oil (50% sunflower, 30% maize, 20% peanut)	l	mg	0
1909	S	Cu	Rice (Milled Equivalent)	Rice flour, white	l	mg	0.13
1910	S	Cu	Ricebran Oil	Vegetable oil (50% sunflower, 30% maize, 20% peanut)	l	mg	0
1911	S	Cu	Roots, Other	Amadumbe/ Taro, tuber, raw (flesh only)	l	mg	0.17
1912	S	Cu	Rye	Wheat, whole	l	mg	0.27
1913	S	Cu	Sesameseed	Sesame seed, dried, hulled	l	mg	2.15
1914	S	Cu	Sesameseed Oil	Sesame oil	d	mg	0
1915	S	Cu	Sorghum	Sorghum	d	mg	0.3
1916	S	Cu	Soyabean Oil	Vegetable oil	d	mg	0
1917	S	Cu	Soyabeans	Soybeans, dried, raw	l	mg	1.66
1918	S	Cu	Spices, Other	Turmeric, ground	l	mg	0.6
1919	S	Cu	Sugar (Raw Equivalent)	Sugar, white, granulated	l	mg	0.04
1920	S	Cu	Sugar Beet	Beetroot, raw (flesh and skin)	l	mg	0.08
1921	S	Cu	Sugar Cane	Sugarcane	d	mg	0
1922	S	Cu	Sugar, Non-Centrifugal	Sugarcane juice	d	mg	0.1
1923	S	Cu	Sunflowerseed	Sunflower seed, dried	l	mg	1.75
1924	S	Cu	Sunflowerseed Oil	Sunflower oil	l	mg	0
1925	S	Cu	Sweet Potatoes	Sweet potato (White fleshed), raw (flesh only)	l	mg	0.11
1926	S	Cu	Sweeteners, Other	Sweeteners, tabletop, fructose, dry, powder	e	mg	0.2
1927	S	Cu	Tea	Tea, brewed	l	mg	0.01
1928	S	Cu	Tomatoes	Tomato, raw	l	mg	0.07
1929	S	Cu	Vegetables, Other	Cabbage, Chinese (Pe-tsai), raw	l	mg	0
1930	S	Cu	Wheat	Wheat, whole	l	mg	0.27
1931	S	Cu	Wine	Wine, red/ white/ rose, dry/ semi-sweet/ sparkling (alc 12% v/v; 9.4% w/w)	l	mg	0.01
1932	S	Cu	Yams	Yam, raw	d	mg	0.17
1933	S	Fe	Apples	Apple, average, raw	l	mg	0.3
1934	S	Fe	Aquatic Animals, Others	Sole, grilled	l	mg	0.3
1935	S	Fe	Aquatic Plants	Seaweed, agar, raw	e	mg	1.9
1936	S	Fe	Bananas	Banana, raw (peeled)	l	mg	0.6
1937	S	Fe	Barley	Barley, pearled, cooked	l	mg	1.3
1938	S	Fe	Beans	Beans, sugar, dried, raw	l	mg	5.9
1939	S	Fe	Beer	Beer, average (alc 4.6% v/v; s.6% w/w)	l	mg	0
1940	S	Fe	Beverages, Alcoholic	Spirit, Brandy/ Gin/ Whisky/ Cane/ Vodka/ Rum (alc 43% v/v; 36% w/w)	l	mg	0
1941	S	Fe	Beverages, Fermented	Beer, sorghum (alc 2-3% w/w)	l	mg	0.2
1942	S	Fe	Bovine Meat	Beef, raw	l	mg	0.7
1943	S	Fe	Butter, Ghee	Butter ghee (clarified butter)	l	mg	0.2
1944	S	Fe	Cassava	Cassava, raw	d	mg	0.3
1945	S	Fe	Cephalopods	squid, raw	i	mg	0.68
1946	S	Fe	Cereals, Other	Wheat, whole	l	mg	2.4
1947	S	Fe	Citrus, Other	Orange, raw (peeled)	l	mg	0.3
1948	S	Fe	Cloves	Spices, cloves, ground	e	mg	8.7
1949	S	Fe	Cocoa Beans	Cocoa powder	l	mg	10.5
1950	S	Fe	Coconut Oil	Coconut oil	l	mg	0
1951	S	Fe	Coconuts - Incl Copra	Coconut, flesh, raw	l	mg	0.8
1952	S	Fe	Coffee	Coffee, brewed/ instant	l	mg	0.1
1953	S	Fe	Cottonseed Oil	Vegetable oil	d	mg	0
1954	S	Fe	Cream	Cream, fresh, dessert (min 20% fat)	l	mg	0
1955	S	Fe	Crustaceans	Crab, fresh, cooked	l	mg	0.9
1956	S	Fe	Dates	Date, raw	l	mg	0.3
1957	S	Fe	Demersal Fish	Haddock, smoked, steamed	l	mg	1.4
1958	S	Fe	Eggs	Egg, chicken, whole, raw	l	mg	1.8
1959	S	Fe	Fats, Animals, Raw	Lard	l	mg	0
1960	S	Fe	Fish, Body Oil	Cod liver oil	l	mg	0
1961	S	Fe	Fish, Liver Oil	Cod liver oil	l	mg	0
1962	S	Fe	Freshwater Fish	Trout, rainbow, grilled	l	mg	2.4
1963	S	Fe	Fruits, Other	Mango, raw (peeled)	l	mg	0.2
1964	S	Fe	Grapefruit	Grapefruit, raw (peeled)	l	mg	0.1
1965	S	Fe	Grapes	Grape, average, raw	l	mg	0.3
1966	S	Fe	Groundnut Oil	Peanut oil	l	mg	0
1967	S	Fe	Groundnuts (Shelled Eq)	Peanuts, raw	l	mg	4.6
1968	S	Fe	Honey	Honey	l	mg	0.5
1969	S	Fe	Lemons, Limes	Lemon, raw (without peel)	l	mg	0.3
1970	S	Fe	Maize	Maize, whole kernel, raw (white)	l	mg	3
1971	S	Fe	Maize Germ Oil	Vegetable oil	d	mg	0
1972	S	Fe	Marine Fish, Other	Sole, grilled	l	mg	0.3
1973	S	Fe	Meat, Aquatic Mammals	Sole, grilled	l	mg	0.3
1974	S	Fe	Meat, Other	Venison (buck/ deer), roasted	l	mg	4.5
1975	S	Fe	Milk - Excluding Butter	Milk, full fat/ whole, fresh	l	mg	0.1
1976	S	Fe	Millet	Millet, cooked	l	mg	0.6
1977	S	Fe	Molluscs, Other	Oyster, raw	l	mg	6.7
1978	S	Fe	Mutton & Goat Meat	Goat, raw	l	mg	2.8
1979	S	Fe	Nuts	Cashew nut, dry-roasted, unsalted	l	mg	6
1980	S	Fe	Oats	Oats, rolled or oatmeal, uncooked	l	mg	4.4
1981	S	Fe	Offals, Edible	Offal, cooked (tripe/ brawn/ brain/ tongue)	l	mg	1.7
1982	S	Fe	Oilcrops Oil, Other	Vegetable oil (50% sunflower, 30% maize, 20% peanut)	l	mg	0
1983	S	Fe	Oilcrops, Other	Linseed	l	mg	44.2
1984	S	Fe	Olive Oil	Olive oil	l	mg	0
1985	S	Fe	Olives	Olive, ripe, canned, drained, pitted	l	mg	3.3
1986	S	Fe	Onions	Onion, raw	l	mg	0.5
1987	S	Fe	Oranges, Mandarines	Orange, raw (peeled)	l	mg	0.3
1988	S	Fe	Palm Oil	Palm oil	d	mg	0
1989	S	Fe	Palmkernel Oil	Palm oil	d	mg	0
1990	S	Fe	Peas	Peas, raw	l	mg	1.7
1991	S	Fe	Pelagic Fish	Fish, high fat, steamed, e.g. Salmon	l	mg	0.8
1992	S	Fe	Pepper	Pepper, black	l	mg	28.9
1993	S	Fe	Pigmeat	Pork, raw (fat untrimmed)	l	mg	0.7
1994	S	Fe	Pimento	Pepper, sweet, red, raw	l	mg	0.5
1995	S	Fe	Pineapples	Pineapple, raw (peeled)	l	mg	0.3
1996	S	Fe	Plantains	Plantain, ripe, raw	f	mg	1.1
1997	S	Fe	Potatoes	Potato, raw (flesh and skin)	l	mg	1.2
1998	S	Fe	Poultry Meat	Chicken, white meat, fresh, raw	l	mg	1.1
[truncated: 1,590 more rows]
