# Supplementary material for: Dietary mineral supplies in Africa
Source: Physiol Plant. 2014 Feb 13;151(3):208–29. doi: 10.1111/ppl.12144 (PMC4235459; doi:10.1111/ppl.12144)
Supplement: Table S3 — National salt I concentration and regional salt consumption estimates for 46 African countries. Salt concentration data from UNICEF () (www.childinfo.org), consumption data from ICCIDD () (http://www.iodinenetworknet/Resources_Region.htm). [file ppl0151-0208-SD3.xlsx]

## Sheet: S Table 3
	Supplementary Table 3. National salt I concentration and regional salt consumption estimates for 46 African countries. Salt concentration data from UNICEF (2012) [www.childinfo.org], consumption data from ICCIDD (2006) [http://www.iodinenetwork.net/Resources_Region.htm]
FAO_FBS_Country_ID	Average salt I concentration
	µg g-1
Algeria	12.2				UN region	Average consumption
Angola	11.7					g capita-1 d-1
Benin	15.2				N	9.5
Botswana	13				E	8.2
Burkina Faso	6.8				S	4.75
Burundi	19.6				W	10.3
Cameroon	12.25				M	6.5
Central African Republic	16.625
Chad	13.675
Congo	17.525
Cote d'Ivoire	16.8
Democratic Republic of the Congo	11.8
Djibouti	0.08
Egypt	17.225
Eritrea	14.05
Ethiopia	6.55
Gabon	7.2
Gambia	6.525
Ghana	7.75
Guinea	11
Guinea-Bissau	3.525
Kenya	19.75
Lesotho	17.85
Liberia	10.7
Libya	18
Madagascar	12.025
Malawi	10
Mali	16.775
Mauritania	6.625
Morocco	6.05
Mozambique	7.475
Namibia	14.1
Niger	8.425
Nigeria	13.775
Rwanda	18.425
Senegal	9.925
Sierra Leone	13.25
South Africa	12.4
Sudan	2.2
Swaziland	12.95
Togo	6.4
Tunisia	19.4
Uganda	19.425
United Republic of Tanzania	13.525
Zambia	16.825
Zimbabwe	18.2
