# Supplementary material for: Dietary mineral supplies in Africa
Source: Physiol Plant. 2014 Feb 13;151(3):208–29. doi: 10.1111/ppl.12144 (PMC4235459; doi:10.1111/ppl.12144)
Supplement: Table S4 — Nutrient requirements per capita. [file ppl0151-0208-SD4.xlsx]

## Sheet: S Table 4
	Supplementary Table 4. Nutrient requirements per capita
Group		Energy	Carbohydrate	Protein	Fat	Fibre		Ca	Cu	Fe	I	Mg	Se	Zn		Ca	Cu	Fe	I	Mg	Se	Zn		Ca	Cu	Fe	I	Mg	Se	Zn		Source key
		(kcal capita-1 d-1)	(g capita-1 d-1)	(g capita-1 d-1)	(g capita-1 d-1)	(g capita-1 d-1)		(mg capita-1 d-1)	(µg capita-1 d-1)	(mg capita-1 d-1)	(µg capita-1 d-1)	(mg capita-1 d-1)	(µg capita-1 d-1)	(mg capita-1 d-1)		(mg capita-1 d-1)	(µg capita-1 d-1)	(mg capita-1 d-1)	(µg capita-1 d-1)	(mg capita-1 d-1)	(µg capita-1 d-1)	(mg capita-1 d-1)		(mg capita-1 d-1)	(µg capita-1 d-1)	(mg capita-1 d-1)	(µg capita-1 d-1)	(mg capita-1 d-1)	(µg capita-1 d-1)	(mg capita-1 d-1)		a	Food and Agriculture Organization and World Health Organization (FAO/WHO) (2001) Human Energy Requirements. FAO, Rome, Italy
																																b	World Health Organization and Food and Agriculture Organisation (WHO/FAO) (2002a) Protein and Amino Acid Requirements in Human Nutrition. WHO, Geneva, Switzerland
	Measure	DER	RDA	Safe level of intake	Median recommended intake	AI		EAR								RNI/RDA								TUL								c	Institute of Medicine (IOM) (2005) Dietary Reference Intakes for Energy, Carbohydrate, Fiber, Fat, Fatty Acids, Cholesterol, Protein and Amino Acids. National Academies Press, Washington D.C., USA
Male																																d	World Health Organization and Food and Agriculture Organization (WHO/FAO) (2004) Vitamin and Mineral Requirements in Human Nutrition. Second Edition. Rome, Italy
	0-4 years	1252	130	13.1	49	19		417	260	2.5	64	50	17	6.9		500	340	5.8	90	60	20	8.3		3000	1000	40	200	-	90	23		e	Institute of Medicine (IOM) (2000) Dietary Reference Intakes for Vitamin A, Vitamin K, Arsenic, Boron, Chromium, Copper, Iodine, Iron, Manganese, Molybdenum, Nickel, Silicon, Vanadium, and Zinc. National Academies Press, Washington D.C., USA
	5-9 years	1830	130	25.9	61	25		583	340	3.7	86	83	23	9.3		700	440	8.9	120	100	30	11.2		3000	3000	40	300	-	150	23		f	Institute of Medicine (IOM) (2002) Dietary Reference Intakes for Vitamin C, Vitamin E, Selenium, and Carotenoids. National Academies Press, Washington D.C., USA
	10-14 years	2770	130	40.5	92	31		833	540	10.4	107	192	35	14.3		1000	700	14.6	150	230	40	17.1		3000	5000	40	450	-	280	23		g	European Union Scientific Committee on Nutrition (EU SCN) (2002) Opinion of the Scientific Committee on Food on the Tolerable Upper Intake Level of Iodine. [http://ec.europa.eu/food/fs/sc/scf/out146_en.pdf]
	15-19 years	3410	130	57.9	114	38		833	685	13.4	107	192	45	14.3		1000	890	18.8	150	230	55	17.1		3000	8000	45	500	-	400	23
	20-29 years	3300	130	58	92	38		625	700	10.5	107	217	45	11.7		750	900	13.7	150	260	55	14		3000	10000	45	600	-	400	45
	30-59 years	3200	130	58	89	38		625	700	10.5	107	217	45	11.7		750	900	13.7	150	260	55	14		3000	10000	45	600	-	400	45
	60+ years	2650	130	58	74	30		667	700	10.5	107	187	45	11.7		800	900	13.7	150	224	55	14		3000	10000	45	600	-	400	45		Abbreviation	Meaure	Definition	Source
																																AI	Adequate Intake	A value based on observed or experimentally determined approximations of nutrient intake by a group (or groups) of healthy people—used when an RDA cannot be determined	Institute of Medicine (IOM) (2005) Dietary Reference Intakes for Energy, Carbohydrate, Fiber, Fat, Fatty Acids, Cholesterol, Protein and Amino Acids. National Academies Press, Washington D.C., USA
Female																																AMDR	Acceptable Macronutrient Distribution Range	Recommended proportion of energy intake, set based on a healthy diet with adequate exercise, with the aim of minimising risk of chronic disease	Institute of Medicine (IOM) (2005) Dietary Reference Intakes for Energy, Carbohydrate, Fiber, Fat, Fatty Acids, Cholesterol, Protein and Amino Acids. National Academies Press, Washington D.C., USA
	0-4 years	1156	130	12.7	45	19		417	260	2.5	64	50	17	6.9		500	340	5.8	90	60	20	8.3		3000	1000	40	200	-	90	23		DER	Daily Energy Requirement	Amount of food energy needed to balance energy expenditure in order to maintain body size, body composition and a level of necessary and desirable physical activity consistent with long-term good health.	Food and Agriculture Organization and World Health Organization (FAO/WHO) (2001) Human Energy Requirements. Rome, Italy
	5-9 years	1698	130	26.2	57	25		583	340	3.7	86	83	23	9.3		700	440	8.9	120	100	30	11.2		3000	3000	40	300	-	150	23		EAR	Estimated Average Requirement	Average daily nutrient intake level that meets the needs of 50% of the “healthy” individuals in a particular age and gender group	World Health Organization and Food and Agriculture Organization (WHO/FAO) (2004) Vitamin and Mineral Requirements in Human Nutrition. Second Edition. Rome, Italy
	10-14 years	2379	130	41	79	26		833	540	20.4	107	183	35	12		1000	700	32.7	150	220	40	14.4		3000	5000	40	450	-	280	23		RDA	Recommended Dietary Allowance	The average daily dietary nutrient intake level sufficient to meet the nutrient requirement of nearly all (97 to 98 percent) healthy individuals in a particular life stage and gender group	Institute of Medicine (IOM) (2005) Dietary Reference Intakes for Energy, Carbohydrate, Fiber, Fat, Fatty Acids, Cholesterol, Protein and Amino Acids. National Academies Press, Washington D.C., USA
	15-19 years	2503	130	47.4	83	38		833	685	19.4	107	183	45	12		1000	890	31	150	220	55	14.4		3000	8000	45	500	-	400	23		TUL	Tolerable Upper Limit	Maximum intake from food, water and supplements that is unlikely to pose risk of adverse health effects from excess in almost all (97.5%) apparently healthy individuals in an age- and sex-speciﬁc population group	World Health Organization and Food and Agriculture Organization (WHO/FAO) (2004) Vitamin and Mineral Requirements in Human Nutrition. Second Edition. Rome, Italy
	20-29 years	2900	130	54	81	25		625	700	13.4	107	183	45	8.2		750	900	29.4	150	220	55	9.8		3000	10000	45	600	-	400	45		-	Safe level of intake	Level of intake that is sufficient for 97.5% of the population	World Health Organization and Food and Agriculture Organisation (WHO/FAO) (2002a). Protein and Amino Acid Requirements in Human Nutrition. World Health Organization, 2007, Geneva, Switzerland
	30-49 years	2600	130	54	72	25		625	700	13.4	107	183	45	8.2		750	900	29.4	150	220	55	9.8		3000	10000	45	600	-	400	45		-	Median recommended intake	Own definition, based on AMDR mid-point of 25% and energy density of 9 kcal/g
	50-59 years	2600	130	54	72	21		667	700	7.1	107	183	45	8.2		800	900	11.3	150	220	55	9.8		3000	10000	45	600	-	400	45
	60+ years	2350	130	54	65	21		667	700	7.1	107	158	45	8.2		800	900	11.3	150	190	55	9.8		3000	10000	45	600	-	400	45
Pregnant
	15-19 years	2778	175	61.4	93	28		833	800	42.5	143	183	49	15		1000	1000	51	200	220	60	18		3000	8000	45	500	-	400	23
	20-50 years	3175	175	68	88	28		667	800	41.2	143	183	49	12.5		800	1000	49.4	200	220	60	15		3000	10000	45	600	-	400	45
Lactating
	15-19 years	3178	210	61.4	106	29		833	1300	10.7	143	225	59	13.8		1000	1300	15	200	270	70	16.6		3000	8000	45	500	-	400	23
	20-50 years	3575	210	68	99	29		625	1300	10.7	143	225	59	12.8		750	1300	15	200	270	70	15.4		3000	10000	45	600	-	400	45
	Source	a	c	b	c	c		d	e	d	d	d	f	d		d	e	d	d	d	f	d		d	e	e	g		f	d
