# Supplementary material for: Dietary mineral supplies in Africa
Source: Physiol Plant. 2014 Feb 13;151(3):208–29. doi: 10.1111/ppl.12144 (PMC4235459; doi:10.1111/ppl.12144)
Supplement: Table S5 — National mean (population-weighted) macronutrient and micronutrient requirement data for 46 African countries. [file ppl0151-0208-SD5.xlsx]

## Sheet: S Table 5
	Supplementary Table 5. National mean (population-weighted) macro- and micronutrient requirement data for 46 African countries
		Macronutrients
FAO_FBS_Country_ID		Energy	Protein	Fat	Fibre	Carbohydrate			Ca					Cu					Fe					I					Mg					Se					Zn
		DER	Safe level of intake	Median recommended intake	AI	RDA		LRNI	EAR	RNI	TUL		LRNI	EAR	RDA	TUL		LRNI	EAR	RNI	TUL		LRNI	EAR	RNI	TUL		LRNI	EAR	RNI	TUL		LRNI	EAR	RDA	TUL		LRNI	EAR	RNI	TUL
		(kcal capita-1 d-1)	(g capita-1 d-1)	(g capita-1 d-1)	(g capita-1 d-1)	(g capita-1 d-1)			(mg capita-1 d-1)					(mg capita-1 d-1)					(mg capita-1 d-1)					(µg capita-1 d-1)					(mg capita-1 d-1)					(µg capita-1 d-1)					(mg capita-1 d-1)				Source key
																																											a	Food and Agriculture Organization (FAO)/ World Health Organization (WHO) (2001). Human Energy Requirements. Rome, 2001
																																											b	World Health Organization and Food and Agriculture Organisation (WHO/ FAO) (2002a). Protein and Amino Acid Requirements in Human Nutrition. World Health Organization, 2007, Geneva, Switzerland
Algeria		2668.41	44.2273	79.1687	29.4732	133.902		515.25	644.063	772.875	3000		0.443216	0.623822	0.804428	7.8799		3.99366	10.8786	17.7636	43.6476		61.8348	103.058	144.281	511.745		138.564	173.206	207.847	-		31.4176	40.104	48.7903	337.539		8.33772	10.4242	12.5106	36.8332		c	Institute of Medicine (IOM) (2005) Dietary Reference Intakes for Energy, Carbohydrate, Fiber, Fat, Fatty Acids, Cholesterol, Protein and Amino Acids. National Academies Press, Washington D.C.
Angola		2469.83	39.5333	76.2371	28.1127	137.891		504.835	631.044	757.253	3000		0.403547	0.570172	0.736797	6.43192		4.23504	10.1624	16.0898	42.6714		60.109	100.182	140.254	451.42		123.655	154.569	185.483	-		28.7764	36.5219	44.2674	289.952		8.39137	10.4933	12.5952	32.3824		d	World Health Organization and Food and Agriculture Organization (WHO/ FAO) (2004) Vitamin and Mineral Requirements in Human Nutrition. Second Edition. Rome, Italy
Benin		2495.32	40.1857	76.5664	28.3089	137.38		506.453	633.067	759.68	3000		0.409307	0.577913	0.74652	6.63471		4.25724	10.2889	16.3205	42.8152		60.3208	100.535	140.748	459.774		125.595	156.993	188.392	-		29.1647	37.0303	44.8959	296.645		8.37722	10.4753	12.5734	33.0349		e	Institute of Medicine (IOM) (2000) Dietary Reference Intakes for Vitamin A, Vitamin K, Arsenic, Boron, Chromium, Copper, Iodine, Iron, Manganese, Molybdenum, Nickel, Silicon, Vanadium, and Zinc. National Academies Press, Washington D.C.
Botswana		2624.36	42.9513	78.8126	29.2193	134.561		516.566	645.708	774.849	3000		0.432575	0.609547	0.78652	7.4914		4.13623	10.7571	17.378	43.372		61.4312	102.385	143.34	496.231		135.257	169.071	202.885	-		30.7594	39.1835	47.6077	325.858		8.40101	10.5036	12.6062	35.4141		f	Institute of Medicine (IOM) (2002) Dietary Reference Intakes for Vitamin C, Vitamin E, Selenium, and Carotenoids. National Academies Press, Washington D.C.
Burkina Faso		2484.74	39.8408	76.5296	28.2688	137.942		505.056	631.321	757.585	3000		0.4062	0.573759	0.741317	6.50293		4.29758	10.2479	16.1982	42.7332		60.1989	100.332	140.464	454.145		124.39	155.488	186.586	-		28.9557	36.7376	44.5196	292.357		8.39236	10.4945	12.5967	32.6286		g	European Union Scientific Committee on Nutrition (EU SCN) (2002) Opinion of the Scientific Committee on Food on the Tolerable Upper Intake Level of Iodine. (Available online at http://ec.europa.eu/food/fs/sc/scf/out146_en.pdf).
Burundi		2570.58	41.658	78.0622	28.9383	136.226		513.843	642.303	770.764	3000		0.422191	0.595461	0.768731	7.06571		4.30704	10.7012	17.0955	43.1063		60.9884	101.647	142.306	478.022		130.649	163.311	195.973	-		30.051	38.2061	46.3612	311.915		8.4209	10.5293	12.6377	34.1107
Cameroon		2529.37	41.0193	77.1759	28.5147	136.861		508.09	635.112	762.134	3000		0.415845	0.586904	0.757962	6.86113		4.23108	10.3804	16.5297	42.9709		60.6495	101.083	141.516	469.159		128.08	160.1	192.12	-		29.6028	37.627	45.6513	304.3		8.38684	10.4871	12.5873	33.665		Abbreviation	Meaure	Definition
Central African Republic		2535.08	41.09	77.277	28.5223	136.621		510.715	638.394	766.073	3000		0.417071	0.588536	0.760001	6.90412		4.2469	10.4463	16.6457	42.9807		60.7746	101.291	141.807	471.487		128.662	160.827	192.993	-		29.6987	37.7459	45.7932	305.986		8.39733	10.5001	12.6028	33.7341		AI	Adequate Intake	A value based on observed or experimentally determined approximations of nutrient intake by a group (or groups) of healthy people—used when an RDA cannot be determined
Chad		2482.51	40.0018	76.4496	28.1583	138.358		504.362	630.453	756.543	3000		0.406922	0.574837	0.742753	6.50038		4.39694	10.2009	16.0048	42.7283		60.3162	100.527	140.738	454.043		124.408	155.51	186.612	-		28.9919	36.7808	44.5696	292.089		8.40862	10.5151	12.6215	32.6495		AMDR	Acceptable Macronutrient Distribution Range	Recommended proportion of energy intake, set based on a healthy diet with adequate exercise, with the aim of minimising risk of chronic disease
Congo		2527.74	40.9633	77.0062	28.5072	136.559		507.699	634.624	761.549	3000		0.415528	0.586314	0.7571	6.88071		4.16727	10.3496	16.5319	42.9705		60.5942	100.99	141.387	470.203		128.183	160.228	192.274	-		29.578	37.6021	45.6262	304.542		8.36833	10.4638	12.5592	33.8203		DER	Daily Energy Requirement	Amount of food energy needed to balance energy expenditure in order to maintain body size, body composition and a level of necessary and desirable physical activity consistent with long-term good health.
Cote d'Ivoire		2531.74	41.0134	77.2779	28.5753	136.508		509.813	637.266	764.719	3000		0.415207	0.586009	0.75681	6.85942		4.27939	10.3807	16.482	42.9532		60.6413	101.069	141.496	469.542		128.489	160.611	192.734	-		29.5769	37.5955	45.6141	304.501		8.42518	10.5348	12.6445	33.593		EAR	Estimated Average Requirement	Average daily nutrient intake level that meets the needs of 50% of the “healthy” individuals in a particular age and gender group
Democratic Republic of the Congo		2474.79	39.7155	76.4151	28.0976	138.174		504.398	630.497	756.597	3000		0.404649	0.571825	0.739001	6.44027		4.29851	10.1696	16.0407	42.686		60.1909	100.318	140.446	451.66		123.882	154.853	185.823	-		28.8585	36.6077	44.3569	290.438		8.40413	10.5094	12.6146	32.386		LRNI	Reference Nutrient Intake	The average daily dietary nutrient intake level sufficient to meet the nutrient requirement of only c.2% of healthy individuals in a particular life stage and gender group
Djibouti		2590.88	42.1778	78.3181	29.0943	135.462		515.385	644.231	773.077	3000		0.426218	0.600881	0.775545	7.23916		4.24095	10.7327	17.2244	43.2098		61.1668	101.945	142.723	485.525		132.602	165.753	198.904	-		30.3234	38.591	46.8587	317.578		8.42458	10.5335	12.6425	34.632		RDA	Recommended Dietary Allowance	The average daily dietary nutrient intake level sufficient to meet the nutrient requirement of nearly all (97 to 98 percent) healthy individuals in a particular life stage and gender group
Egypt		2613.28	43.1071	78.1454	28.9442	134.451		514.032	642.54	771.049	3000		0.434192	0.611532	0.788871	7.57601		4.04096	10.6122	17.1834	43.4233		61.44	102.4	143.36	499.544		135.314	169.142	202.971	-		30.8274	39.3015	47.7755	327.441		8.3353	10.4214	12.5075	35.9332		RNI	Reference Nutrient Intake	The average daily dietary nutrient intake level sufficient to meet the nutrient requirement of nearly all (97 to 98 percent) healthy individuals in a particular life stage and gender group
Eritrea		2515.76	40.5126	76.7995	28.541	136.769		505.966	632.458	758.949	3000		0.41233	0.581844	0.751358	6.77925		4.10289	10.3469	16.5909	42.9203		60.3532	100.589	140.824	465.437		126.76	158.45	190.14	-		29.344	37.3094	45.2749	300.94		8.3377	10.4256	12.5135	33.5574		TUL	Tolerable Upper Level of intake	The maximum intake of a micronutrient from food, water and supplements that is unlikely to pose risk of adverse health effects from excess in ~97% of apparently healthy individuals
Ethiopia		2531.4	40.75	77.4327	28.6844	136.142		514.385	642.981	771.577	3000		0.414532	0.58506	0.755588	6.83903		4.24758	10.5271	16.8067	42.9264		60.6637	101.106	141.549	469.249		128.512	160.64	192.768	-		29.5634	37.5688	45.5741	304.748		8.44357	10.5576	12.6717	33.3167		-	Safe level of intake	Level of intake that is sufficient for 97.5% of the population
Gabon		2585.35	42.2134	78.1633	28.9225	135.094		515.543	644.429	773.314	3000		0.426545	0.601439	0.776334	7.27307		4.12714	10.6571	17.1871	43.2264		61.1725	101.954	142.736	487.13		132.83	166.037	199.245	-		30.3629	38.6496	46.9363	318.867		8.40647	10.5107	12.6149	34.6934		-	Median recommended intake	Own definition, based on AMDR mid-point of 25% and energy density of 9 kcal/g
Gambia		2502.75	40.0882	76.8277	28.4647	137.149		508.057	635.071	762.085	3000		0.408746	0.577093	0.745441	6.62544		4.19992	10.4164	16.6329	42.8009		60.3128	100.521	140.73	459.632		125.818	157.272	188.727	-		29.1352	36.9983	44.8614	296.644		8.39896	10.5024	12.6058	32.9207
Ghana		2551.06	41.4371	77.4412	28.752	135.987		510.088	637.61	765.133	3000		0.419323	0.591415	0.763508	7.02571		4.19695	10.4383	16.6796	43.0707		60.7442	101.24	141.737	476.243		129.821	162.277	194.732	-		29.8362	37.9579	46.0795	309.573		8.38802	10.4881	12.5882	34.1991
Guinea		2509.21	40.5342	76.882	28.3388	137.401		506.257	632.821	759.385	3000		0.411372	0.580838	0.750305	6.69524		4.29785	10.253	16.2081	42.8549		60.4607	100.768	141.075	462.32		126.472	158.09	189.708	-		29.3032	37.2128	45.1224	298.658		8.39923	10.5028	12.6064	33.2106
Guinea-Bissau		2525.02	40.9441	77.1059	28.4387	137.276		508.26	635.326	762.391	3000		0.415312	0.586164	0.757016	6.81505		4.34229	10.3849	16.4274	42.9348		60.6869	101.145	141.603	467.368		127.721	159.651	191.581	-		29.563	37.5543	45.5457	302.723		8.40161	10.5058	12.6099	33.5494
Kenya		2513.02	40.4502	76.8882	28.498	136.946		506.471	633.089	759.706	3000		0.411152	0.580366	0.74958	6.72408		4.189	10.3195	16.4499	42.8772		60.3596	100.599	140.839	463.383		126.59	158.238	189.886	-		29.281	37.2101	45.1392	299.459		8.37525	10.4726	12.57	33.317
Lesotho		2574.26	41.7285	78.2006	28.9012	135.414		517.635	647.043	776.452	3000		0.423364	0.597199	0.771034	7.13819		4.17694	10.688	17.1991	43.1303		61.1043	101.84	142.577	481.831		131.562	164.453	197.344	-		30.1728	38.3737	46.5745	315.116		8.4287	10.5387	12.6486	34.1278
Liberia		2497.72	40.1628	76.5465	28.3096	137.086		504.575	630.719	756.862	3000		0.408666	0.576967	0.745269	6.64991		4.15044	10.1934	16.2364	42.8253		60.2097	100.349	140.489	460.259		125.639	157.049	188.459	-		29.111	36.9847	44.8583	296.685		8.35461	10.4469	12.5392	33.1724
Libya		2631.76	43.3546	78.3009	29.1708	134.45		510.133	637.666	765.199	3000		0.435731	0.613374	0.791016	7.65161		3.91918	10.6655	17.4119	43.4792		61.4205	102.367	143.314	502.208		135.768	169.71	203.652	-		30.8808	39.4044	47.9281	328.696		8.29841	10.3753	12.4522	36.4289
Madagascar		2504.1	40.2657	76.7803	28.3776	136.553		508.901	636.126	763.351	3000		0.410061	0.578951	0.747841	6.70316		4.14371	10.3181	16.4925	42.8451		60.343	100.572	140.8	463.133		126.631	158.289	189.947	-		29.2451	37.1501	45.055	299.391		8.38688	10.487	12.5871	33.1212
Malawi		2473.33	39.7538	76.3218	28.2366	137.958		505.816	632.27	758.724	3000		0.404998	0.572146	0.739294	6.46071		4.41382	10.2034	15.993	42.7088		60.1285	100.214	140.3	452.37		123.951	154.938	185.926	-		28.8848	36.6376	44.3904	291.203		8.41551	10.5235	12.6315	32.4542
Mali		2466.42	39.4884	76.2316	28.0624	138.606		502.047	627.559	753.071	3000		0.402693	0.569082	0.73547	6.3634		4.31965	10.1137	15.9078	42.6422		60.06	100.1	140.14	448.163		122.882	153.602	184.322	-		28.7098	36.4032	44.0965	287.423		8.38976	10.4916	12.5935	32.2783
Mauritania		2546.85	41.1622	77.5021	28.7239	136.371		509.842	637.302	764.762	3000		0.417346	0.588782	0.760217	6.93597		4.20378	10.4645	16.7252	43.0058		60.7133	101.189	141.664	472.655		129.179	161.474	193.769	-		29.7084	37.7725	45.8366	306.767		8.39598	10.4983	12.6005	33.8932
Morocco		2648.91	43.9192	78.7241	29.0695	133.829		517.373	646.716	776.059	3000		0.442094	0.622304	0.802514	7.84136		3.94092	10.8476	17.7542	43.5996		61.8484	103.081	144.313	510.788		137.979	172.473	206.968	-		31.3666	40.0139	48.6612	336.563		8.31757	10.3989	12.4803	36.6657
Mozambique		2485.75	39.9829	76.3332	28.1124	137.227		506.473	633.091	759.71	3000		0.408269	0.576517	0.744765	6.61942		4.10581	10.2212	16.3365	42.7955		60.2931	100.489	140.684	459.253		125.144	156.43	187.716	-		29.0894	36.9572	44.8249	296.05		8.34958	10.4407	12.5318	32.9643
Namibia		2578.3	41.8931	78.0535	28.9195	135.097		515.347	644.184	773.021	3000		0.424366	0.598401	0.772436	7.20955		4.07933	10.6414	17.2034	43.1788		61.0556	101.759	142.463	484.569		132.15	165.187	198.224	-		30.2164	38.4594	46.7023	316.702		8.39398	10.4951	12.5962	34.5104
Niger		2440.9	39.0138	75.6975	27.8162	138.845		500.072	625.09	750.108	3000		0.39847	0.563288	0.728106	6.22997		4.32964	9.98494	15.6402	42.5515		59.818	99.6966	139.575	442.55		121.385	151.731	182.077	-		28.4238	36.0225	43.6212	282.721		8.38079	10.4805	12.5803	31.9478
Nigeria		2508.1	40.5223	76.7629	28.3832	137.399		505.78	632.225	758.67	3000		0.411266	0.580555	0.749844	6.69992		4.32162	10.2425	16.1634	42.8593		60.4176	100.696	140.974	462.382		126.32	157.9	189.48	-		29.2804	37.1912	45.1021	298.447		8.39228	10.4942	12.596	33.3059
Rwanda		2508.33	40.4246	76.6653	28.4366	137.392		505.278	631.598	757.917	3000		0.411266	0.580376	0.749486	6.70405		4.27948	10.3556	16.4317	42.8677		60.3498	100.583	140.816	462.395		126.113	157.641	189.169	-		29.2715	37.1733	45.0751	298.307		8.35985	10.4536	12.5474	33.4081
Senegal		2501.06	40.1118	76.797	28.4249	137.039		507.506	634.382	761.258	3000		0.408807	0.577244	0.745682	6.63584		4.17066	10.3447	16.5188	42.8158		60.2747	100.458	140.641	459.904		125.81	157.262	188.714	-		29.1449	37.0141	44.8832	297.047		8.38593	10.486	12.5861	32.9447
Sierra Leone		2507.87	40.4324	76.7851	28.3169	137.419		505.833	632.292	758.75	3000		0.411378	0.58079	0.750201	6.6968		4.18237	10.3622	16.5421	42.8501		60.4728	100.788	141.103	462.478		126.546	158.183	189.819	-		29.2982	37.2073	45.1163	298.552		8.36885	10.4649	12.5609	33.2478
South Africa		2633.97	43.4666	78.5869	29.0882	134.166		515.933	644.916	773.899	3000		0.437626	0.616288	0.794951	7.68863		3.99829	10.7147	17.4311	43.4935		61.6619	102.77	143.878	504.447		136.732	170.915	205.098	-		31.0664	39.6215	48.1767	331.512		8.33709	10.4235	12.5099	36.1806
Sudan		2538.37	41.0774	77.266	28.6648	136.186		510.818	638.523	766.227	3000		0.416741	0.587887	0.759033	6.93011		4.22359	10.4298	16.6361	42.9956		60.6733	101.122	141.571	472.55		128.951	161.188	193.426	-		29.6698	37.7282	45.7865	306.575		8.39901	10.5019	12.6049	33.8681
Swaziland		2566.72	41.4548	78.2805	28.8755	135.649		517.653	647.066	776.48	2999.99		0.42095	0.594058	0.767165	7.0399		4.18289	10.7183	17.2537	43.0796		60.9898	101.65	142.31	477.495		130.764	163.456	196.147	-		30.0233	38.1711	46.3188	312.425		8.44794	10.5628	12.6777	33.6992
Togo		2545.27	41.1832	77.4799	28.7298	136.123		512.206	640.257	768.308	3000		0.418013	0.589717	0.761421	6.96096		4.19733	10.5414	16.8854	43.0175		60.7733	101.289	141.804	473.935		129.415	161.768	194.122	-		29.7688	37.8514	45.9341	308.052		8.40438	10.5086	12.6129	33.8588
Tunisia		2687.23	45.114	79.0868	29.3005	133.301		516.365	645.457	774.548	3000		0.45107	0.634423	0.817776	8.16457		3.96053	10.8652	17.7699	43.8271		62.1993	103.665	145.132	523.8		140.927	176.158	211.39	-		31.9338	40.792	49.6502	346.379		8.29151	10.3661	12.4407	37.8433
Uganda		2447.16	39.0404	75.8775	28.0609	138.342		502.753	628.442	754.13	3000		0.398893	0.563812	0.72873	6.26582		4.33834	10.0725	15.8066	42.5783		59.8036	99.6727	139.542	444.078		121.756	152.194	182.633	-		28.4637	36.0928	43.7219	284.388		8.39641	10.4998	12.6032	31.9279
United Republic of Tanzania		2480.76	39.9009	76.2723	28.2149	137.554		504.078	630.097	756.116	3000		0.406315	0.573817	0.741319	6.5455		4.25706	10.1541	16.0511	42.7642		60.1104	100.184	140.258	455.729		124.453	155.567	186.68	-		28.9528	36.7605	44.5682	293.344		8.36742	10.4632	12.5589	32.8414
Zambia		2472.29	39.6627	76.2825	28.1833	138.125		504.02	630.024	756.029	3000		0.40399	0.570761	0.737532	6.42922		4.37467	10.1519	15.9292	42.6813		60.0884	100.147	140.206	451.095		123.594	154.493	185.391	-		60.4597	36.537	12.6143	289.77		8.40396	10.5091	12.6143	32.4448
Zimbabwe		2561.14	41.3664	78.1624	28.8909	135.724		517.979	647.473	776.968	3000		0.420016	0.592741	0.765465	7.00646		4.27152	10.692	17.1124	43.0566		60.9391	101.565	142.191	476.121		130.299	162.874	195.449	-		63.4708	38.083	12.6953	311.3		8.45959	10.5774	12.6953	33.6097
Source		a	b	c	c	c			d	d	d			e	e	e			d	d	e			d	d	g			d	d				f	f	f			d	d	d
