# Supplementary material for: Dietary mineral supplies in Africa
Source: Physiol Plant. 2014 Feb 13;151(3):208–29. doi: 10.1111/ppl.12144 (PMC4235459; doi:10.1111/ppl.12144)
Supplement: Table S6 — National mean EAR, per capita micronutrient supply (standard deviation, sd, calculated assuming 25% inter-individual variation in intake) and estimated risk of deficiency for 46 African countries. [file ppl0151-0208-SD6.xlsx]

## Sheet: S Table 6
	Supplementary Table 6. National mean EAR, per capita micronutrient supply (standard deviation, SD, calculated assuming 25% inter-individual variation in intake), and estimated risk of deficiency for 46 African countries
FAO_FBS_Country_ID	2010 Population		Ca						Cu						Fe						I								Mg						Se						Zn
			EAR	Supply	SD	Deficiency			EAR	Supply	SD	Deficiency			EAR*	Supply	SD	Deficiency			EAR	Supply			SD	Deficiency			EAR	Supply	SD	Deficiency			EAR	Supply	SD	Deficiency			EAR	Supply	SD	Deficiency
																						food	salt	total
			(mg capita-1 d-1)			%	prevalence		(mg capita-1 d-1)			%	prevalence		(mg capita-1 d-1)			%	prevalence		(µg capita-1 d-1)					%	prevalence		(mg capita-1 d-1)			%	prevalence		(µg capita-1 d-1)			%	prevalence		(mg capita-1 d-1)			%	prevalence
Algeria	35468208		644.063	709.05	177.262	35.6952	1.26605e+07		0.623822	2.7314	0.68285	0.101283	35923.3		10.8786	23.395	5.84875	1.61772	573776		103.058	98.82	115.9	214.72	53.68	1.87563	665253		173.206	628.46	157.115	0.188022	66688.2		40.104	55.958	13.9895	12.8548	4.55937e+06		10.4242	17.4708	4.3677	5.3334	1.89166e+06
Angola	19081912		631.044	513.54	128.385	81.9969	1.56466e+07		0.570172	1.4558	0.36395	0.747933	142720		10.1624	21.6276	5.4069	1.69832	324072		100.182	62.4156	76.05	138.466	34.6164	13.4374	2.56412e+06		154.569	406.08	101.52	0.661626	126251		36.5219	53.45	13.3625	10.2607	1.95793e+06		10.4933	10.7622	2.69055	46.0191	8.78133e+06
Benin	8849892		633.067	713.56	178.39	32.5915	2.88431e+06		0.577913	2.0189	0.504725	0.215189	19044		10.2889	32.079	8.01975	0.329327	29145.1		100.535	42.7604	156.56	199.32	49.8301	2.37143	209869		156.993	692.78	173.195	0.0988899	8751.65		37.0303	60.123	15.0307	6.22244	550679		10.4753	13.2822	3.32055	19.897	1.76086e+06
Botswana	2006945		645.708	517.62	129.405	83.8869	1.68356e+06		0.609547	1.7233	0.430825	0.486665	9767.11		10.7571	17.119	4.27975	6.85729	137622		102.385	45.71	61.75	107.46	26.865	42.5088	853129		169.071	412.25	103.062	0.914904	18361.6		39.1835	40.593	10.1483	44.4769	892627		10.5036	10.0286	2.50715	57.5135	1.15426e+06
Burkina Faso	16468714		631.321	414.1	103.525	98.2058	1.61732e+07		0.573759	2.8212	0.7053	0.0720018	11857.8		10.2479	56.8984	14.2246	0.0519838	8561.06		100.332	70.6376	70.04	140.678	35.1694	12.5651	2.06931e+06		155.488	1797.13	449.283	0.0129134	2126.67		36.7376	93.39	23.3475	0.762295	125540		10.4945	17.4797	4.36993	5.49699	905284
Burundi	8382849		642.303	398.57	99.6425	99.2779	8.32232e+06		0.595461	1.7868	0.4467	0.382685	32079.9		10.7012	12.249	3.06225	30.6628	2.57042e+06		101.647	29.908	160.72	190.628	47.657	3.09433	259393		163.311	415.87	103.968	0.75658	63423		38.2061	28.385	7.09625	91.6818	7.68554e+06		10.5293	6.6259	1.65647	99.0775	8.30552e+06
Cameroon	19598889		635.112	865.11	216.278	14.3791	2.81815e+06		0.586904	2.2903	0.572575	0.146506	28713.6		10.3804	34.789	8.69725	0.250434	49082.3		101.083	57.15	126.175	183.325	45.8313	3.63697	712807		160.1	916.71	229.178	0.0480992	9426.91		37.627	70.856	17.714	3.03374	594579		10.4871	14.9895	3.74737	11.4781	2.24958e+06
Central African Republic	4401051		638.394	993.31	248.327	7.64698	336547		0.588536	2.133	0.53325	0.188782	8308.39		10.4463	39.356	9.839	0.165021	7262.68		101.291	30.0748	108.062	138.137	34.5343	14.2997	629339		160.827	562.78	140.695	0.213895	9413.63		37.7459	70.259	17.5648	3.20819	141194		10.5001	15.3886	3.84715	10.192	448554
Chad	11227208		630.453	893.17	223.292	11.9685	1.34373e+06		0.574837	2.7881	0.697025	0.0748412	8402.57		10.2009	49.396	12.349	0.075189	8441.62		100.527	55.9176	88.8875	144.805	36.2013	11.0644	1.24222e+06		155.51	1576.53	394.132	0.0155813	1749.35		36.7808	46.482	11.6205	20.1904	2.26682e+06		10.5151	14.2539	3.56347	14.7041	1.65086e+06
Congo	4042899		634.624	1090.83	272.707	4.71758	190727		0.586314	1.1742	0.29355	2.2606	91393.6		10.3496	22.2834	5.57085	1.60892	65047.2		100.99	60.4808	113.912	174.393	43.5983	4.61278	186490		160.228	377.2	94.3	1.06996	43257.2		37.6021	35.71	8.9275	58.3921	2.36074e+06		10.4638	11.4784	2.8696	36.1829	1.46284e+06
Cote d'Ivoire	19737800		637.266	493.33	123.332	87.8407	1.73378e+07		0.586009	2.0242	0.50605	0.224162	44244.6		10.3807	29.198	7.2995	0.497031	98103		101.069	50.7732	173.04	223.813	55.9533	1.41287	278870		160.611	584.4	146.1	0.186179	36747.7		37.5955	59.505	14.8763	7.04048	1.38964e+06		10.5348	10.6995	2.67488	47.5455	9.38444e+06
Democratic Republic of the Congo	65965795		630.497	740.567	185.142	27.6083	1.8212e+07		0.571825	0.915085	0.228771	6.67489	4.40314e+06		10.1696	20.2841	5.07103	2.30448	1.52017e+06		100.318	21.326	76.7	98.026	24.5065	53.7261	3.54408e+07		154.853	319.969	79.9922	1.95015	1.28643e+06		36.6077	29.5487	7.38718	83.0355	5.4775e+07		10.5094	6.2026	1.55065	99.726	6.57851e+07
Djibouti	888716		644.231	315.85	78.9625	99.9984	888702		0.600881	0.9587	0.239675	6.77274	60190.4		10.7327	9.9322	2.48305	62.6417	556707		101.945	51.08	0.656	51.736	12.934	99.9948	888670		165.753	205.2	51.3	22.0962	196372		38.591	24.431	6.10775	98.9785	879638		10.5335	7.66	1.915	93.3263	829405
Egypt	81121077		642.54	537.4	134.35	78.3065	6.35231e+07		0.611532	2.8149	0.703725	0.0871038	70659.6		10.6122	24.32	6.08	1.208	979945		102.4	104.19	163.637	267.827	66.9569	0.674326	547020		169.142	724.27	181.067	0.108522	88034.4		39.3015	51.721	12.9302	16.8401	1.36609e+07		10.4214	18.1638	4.54095	4.40959	3.5771e+06
Eritrea	5253676		632.458	209.32	52.33	100	5.25368e+06		0.581844	1.1191	0.279775	2.7409	143998		10.3469	15.176	3.794	10.1541	533462		100.589	44.71	115.21	159.92	39.98	6.8901	361984		158.45	179.14	44.785	32.2043	1.69191e+06		37.3094	48.692	12.173	17.4877	918748		10.4256	5.9515	1.48788	99.8681	5.24675e+06
Ethiopia	82949541		642.981	325.93	81.4825	99.995	8.29454e+07		0.58506	1.6432	0.4108	0.500038	414779		10.5271	17.431	4.35775	5.65659	4.69212e+06		101.106	38.96	53.71	92.67	23.1675	64.2122	5.32637e+07		160.64	379.75	94.9375	1.05012	871069		37.5688	41.409	10.3522	35.5335	2.94748e+07		10.5576	8.6252	2.1563	81.492	6.75972e+07
Gabon	1505463		644.429	1136.11	284.027	4.17165	62802.6		0.601439	1.7275	0.431875	0.456195	6867.84		10.6571	26.7066	6.67665	0.811224	12212.7		101.954	99.6388	46.8	146.439	36.6097	11.2163	168858		166.037	595	148.75	0.196465	2957.71		38.6496	84.278	21.0695	1.51703	22838.4		10.5107	16.7203	4.18008	6.87027	103429
Gambia	1728394		635.071	651.07	162.768	46.0849	796529		0.577093	1.7933	0.448325	0.333608	5766.06		10.4164	41.8468	10.4617	0.133084	2300.21		100.521	104.947	67.2075	172.154	43.0386	4.80173	82992.9		157.272	688.9	172.225	0.101155	1748.36		36.9983	75.095	18.7737	2.12162	36669.9		10.5024	15.9193	3.97982	8.67416	149924
Ghana	24391823		637.61	955.59	238.898	9.15897	2.23404e+06		0.591415	2.3531	0.588275	0.137375	33508.2		10.4383	37.838	9.4595	0.188656	46016.6		101.24	71.2188	79.825	151.044	37.761	9.35991	2.28305e+06		162.277	811.77	202.942	0.0686232	16738.4		37.9579	79.722	19.9305	1.80638	440610		10.4881	11.4881	2.87202	36.385	8.87497e+06
Guinea	9981590		632.821	445.13	111.282	95.4162	9.52405e+06		0.580838	1.0667	0.266675	3.42333	341702		10.253	24.489	6.12225	1.00282	100098		100.768	67.2676	113.3	180.568	45.1419	3.8551	384801		158.09	492.42	123.105	0.330568	32995.9		37.2128	38.338	9.5845	45.3273	4.52438e+06		10.5028	11.0465	2.76162	42.1967	4.2119e+06
Guinea-Bissau	1515224		635.326	320.3	80.075	99.9958	1.51516e+06		0.586164	1.189	0.29725	2.12779	32240.8		10.3849	23.9658	5.99145	1.17037	17733.7		101.145	43.7188	36.3075	80.0263	20.0066	85.4419	1.29464e+06		159.651	499.78	124.945	0.324213	4912.55		37.5543	35.318	8.8295	59.9974	909095		10.5058	9.9722	2.49305	58.4733	886002
Kenya	40512682		633.089	686.74	171.685	37.733	1.52867e+07		0.580366	1.38	0.345	1.02306	414470		10.3195	15.7094	3.92735	8.49678	3.44227e+06		100.599	38.074	161.95	200.024	50.006	2.33917	947661		158.238	495.3	123.825	0.324359	131407		37.2101	27.369	6.84225	92.4823	3.74671e+07		10.4726	9.8147	2.45368	60.5704	2.45387e+07
Lesotho	2171318		647.043	189.72	47.43	100	2171318		0.597199	1.8756	0.4689	0.320164	6951.77		10.688	23.304	5.826	1.51761	32952.2		101.84	40.08	84.7875	124.868	31.2169	23.0365	500195		164.453	711.34	177.835	0.105163	2283.43		38.3737	31.945	7.98625	78.958	1.71443e+06		10.5387	15.3652	3.8413	10.447	226838
Liberia	3994122		630.719	380.81	95.2025	99.5668	3.97682e+06		0.576967	0.6004	0.1501	43.7971	1.74931e+06		10.1934	17.9764	4.4941	4.16522	166364		100.349	45.6052	110.21	155.815	38.9538	7.72397	308505		157.049	281.37	70.3425	3.85832	154106		36.9847	22.509	5.62725	99.4951	3.97395e+06		10.4469	8.8166	2.20415	77.0244	3.07645e+06
Libya	6355112		637.666	595.83	148.958	61.0591	3.88037e+06		0.613374	2.8757	0.718925	0.0825288	5244.79		10.6655	21.805	5.45125	2.0503	130299		102.367	107	171	278	69.5	0.575065	36546		169.71	589.53	147.382	0.219626	13957.5		39.4044	62.341	15.5853	7.0553	448372		10.3753	16.5392	4.1348	6.80152	432244
Madagascar	20713819		636.126	400.46	100.115	99.0712	2.05214e+07		0.578951	1.2772	0.3193	1.43781	297826		10.3181	7.933	1.98325	88.5439	1.83408e+07		100.572	44.1268	98.605	142.732	35.683	11.8698	2.45869e+06		158.289	341.32	85.33	1.59774	330954		37.1501	28.229	7.05725	89.6903	1.85783e+07		10.487	7.8951	1.97378	90.5434	1.8755e+07
Malawi	14900841		632.27	591.6	147.9	60.8334	9.06469e+06		0.572146	2.9505	0.737625	0.0631316	9407.14		10.2034	29.0724	7.2681	0.471395	70241.8		100.214	36.1872	82	118.187	29.5468	27.1498	4.04555e+06		154.938	759.75	189.938	0.0725604	10812.1		36.6376	33.633	8.40825	63.958	9.53029e+06		10.5235	11.844	2.961	32.7809	4.88463e+06
Mali	15369809		627.559	1165.18	291.295	3.24734	499110		0.569082	2.2995	0.574875	0.13059	20071.5		10.1137	51.57	12.8925	0.0651013	10005.9		100.1	65.8852	172.782	238.668	59.6669	1.0107	155342		153.602	1149.38	287.345	0.0264678	4068.06		36.4032	68.379	17.0948	3.07068	471957		10.4916	17.7	4.425	5.16554	793933
Mauritania	3459773		637.302	1361.83	340.457	1.66644	57654.9		0.588782	1.4892	0.3723	0.77917	26957.5		10.4645	22.24	5.56	1.70921	59134.7		101.189	75.77	68.2375	144.007	36.0019	11.7152	405320		161.474	658.94	164.735	0.126474	4375.7		37.7725	52.443	13.1107	13.1577	455226		10.4983	21.2671	5.31677	2.14107	74076.3
Morocco	31951412		646.716	428.16	107.04	97.9415	3.12937e+07		0.622304	2.7409	0.685225	0.099465	31780.5		10.8476	24.779	6.19475	1.22591	391696		103.081	99.93	57.475	157.405	39.3513	8.37165	2.67486e+06		172.473	651.32	162.83	0.163695	52302.8		40.0139	77.943	19.4857	2.57971	824253		10.3989	17.689	4.42225	4.96253	1.5856e+06
Mozambique	23390765		633.091	323.64	80.91	99.9935	2.33892e+07		0.576517	1.5827	0.395675	0.549601	128556		10.2212	11.3668	2.8417	34.3417	8.03278e+06		100.489	33.1616	61.295	94.4566	23.6141	60.0807	1.40533e+07		156.43	434.62	108.655	0.522901	122311		36.9572	28.415	7.10375	88.5413	2.07105e+07		10.4407	7.4398	1.85995	94.6674	2.21434e+07
Namibia	2283289		644.184	454.35	113.588	95.2665	2.17521e+06		0.598401	2.0101	0.502525	0.248315	5669.76		10.6414	15.5786	3.89465	10.2454	233931		101.759	49.61	66.975	116.585	29.1462	30.5493	697528		165.187	533.95	133.488	0.286778	6547.97		38.4594	42.104	10.526	36.4577	832435		10.4951	12.5634	3.14085	25.5103	582475
Niger	15511953		625.09	962.42	240.605	8.04565	1.24804e+06		0.563288	3.4592	0.8648	0.0406033	6298.37		9.98494	87.124	21.781	0.0198872	3084.9		99.6966	74.346	86.7775	161.124	40.2809	6.3634	987088		151.731	1335.36	333.84	0.0195936	3039.35		36.0225	75.48	18.87	1.82633	283299		10.4805	26.8697	6.71743	0.734773	113978
Nigeria	158423182		632.225	750.87	187.718	26.368	4.17731e+07		0.580555	2.6559	0.663975	0.0887103	140538		10.2425	46.868	11.717	0.0886487	140440		100.696	80.6428	141.882	222.525	55.6313	1.42642	2.25978e+06		157.9	1088.51	272.127	0.0313385	49647.4		37.1912	83.063	20.7658	1.3587	2.15249e+06		10.4942	15.9081	3.97702	8.67088	1.37367e+07
Rwanda	10624005		631.598	524.06	131.015	79.4121	8.43675e+06		0.580376	3.2749	0.818725	0.0498943	5300.78		10.3556	28.273	7.06825	0.56237	59746.2		100.583	42.8104	151.085	193.895	48.4738	2.71143	288063		157.641	576.11	144.028	0.183344	19478.5		37.1733	47.058	11.7645	20.0394	2.12899e+06		10.4536	8.7595	2.18987	78.0419	8.29118e+06
Senegal	12433728		634.382	776.11	194.028	23.2557	2.89155e+06		0.577244	1.3053	0.326325	1.28381	159625		10.3447	28.716	7.179	0.524829	65255.8		100.458	78.692	102.228	180.919	45.2299	3.7624	467807		157.262	520.87	130.218	0.261663	32534.4		37.0141	63.17	15.7925	4.88381	607239		10.486	14.9219	3.73048	11.7202	1.45726e+06
Sierra Leone	5867536		632.292	573.75	143.438	65.8412	3.86326e+06		0.58079	0.7842	0.19605	14.9741	878612		10.3622	20.759	5.18975	2.2571	132436		100.788	76.9268	136.475	213.402	53.3505	1.73934	102057		158.183	365.45	91.3625	1.16455	68330.6		37.2073	55.892	13.973	9.05782	531471		10.4649	10.8335	2.70838	44.5869	2.61615e+06
South Africa	50132817		644.916	349.59	87.3975	99.9636	5.01146e+07		0.616288	1.9364	0.4841	0.319623	160236		10.7147	18.9398	4.73495	4.11846	2.0647e+06		102.77	65.57	58.9	124.47	31.1175	24.2788	1.21717e+07		170.915	632.78	158.195	0.175243	87854.3		39.6215	49.087	12.2718	22.0258	1.10422e+07		10.4235	16.3613	4.09032	7.32967	3.67457e+06
Sudan	43551941		638.523	732.3	183.075	30.4243	1.32504e+07		0.587887	1.813	0.45325	0.343633	149659		10.4298	17.777	4.44425	4.9147	2.14045e+06		101.122	62.0288	20.9	82.9288	20.7322	80.9903	3.52729e+07		161.188	331.29	82.8225	1.9997	870908		37.7282	54.321	13.5802	11.0885	4.82925e+06		10.5019	10.0041	2.50102	57.8891	2.52118e+07
Swaziland	1186056		647.066	301.58	75.395	99.9998	1.18605e+06		0.594058	1.7276	0.4319	0.433821	5145.36		10.7183	13.843	3.46075	18.329	217392		101.65	43.39	61.5125	104.903	26.2256	45.0645	534491		163.456	486.77	121.692	0.394413	4677.96		38.1711	38.601	9.65025	48.2232	571954		10.5628	11.7113	2.92782	34.7433	412076
Togo	6027798		640.257	573.25	143.312	67.995	4.0986e+06		0.589717	1.9637	0.490925	0.256493	15460.9		10.5414	32.58	8.145	0.340714	20537.6		101.289	38.9696	65.92	104.89	26.2224	44.539	2.68472e+06		161.768	841.44	210.36	0.0616805	3717.98		37.8514	64.412	16.103	4.95312	298564		10.5086	10.8412	2.7103	45.1168	2.71955e+06
Tunisia	10480934		645.457	675.89	168.972	42.8534	4.49143e+06		0.634423	3.0186	0.75465	0.0790704	8287.31		10.8652	25.4038	6.35095	1.10338	115645		103.665	115.94	184.3	300.24	75.06	0.441071	46228.4		176.158	643.52	160.88	0.183608	19243.8		40.792	58.826	14.7065	11.005	1.15343e+06		10.3661	18.0437	4.51093	4.43772	465114
Uganda	33424683		628.442	1518.27	379.567	0.953087	318566		0.563812	2.4883	0.622075	0.098852	33041		10.0725	18.0844	4.5211	3.81873	1.2764e+06		99.6727	49.6732	159.285	208.958	52.2396	1.8219	608963		152.194	597	149.25	0.143997	48130.4		36.0928	67.308	16.827	3.17935	1.06269e+06		10.4998	8.5612	2.1403	81.7468	2.73236e+07
United Republic of Tanzania	44841226		630.097	670.56	167.64	40.4635	1.81443e+07		0.573817	1.9709	0.492725	0.228827	102609		10.1541	16.8734	4.21835	5.5594	2.4929e+06		100.184	44.6688	110.905	155.574	38.8934	7.72027	3.46186e+06		155.567	541.91	135.477	0.21742	97493.6		36.7605	43.186	10.7965	27.5873	1.23705e+07		10.4632	9.5804	2.3951	64.3774	2.88676e+07
Zambia	13088570		630.024	536.77	134.192	75.6451	9.90086e+06		0.570761	1.3653	0.341325	0.996115	130377		10.1519	15.6344	3.9086	8.03576	1.05177e+06		100.147	30.8656	137.965	168.831	42.2076	5.18399	678510		154.493	552.27	138.067	0.198186	25939.7		36.537	29.321	7.33025	83.7544	1.09623e+07		10.5091	9.1482	2.28705	72.4098	9.47741e+06
Zimbabwe	12571454		647.473	305.65	76.4125	99.9996	1.25714e+07		0.592741	1.3206	0.33015	1.37399	172731		10.692	17.2476	4.3119	6.42107	807222		101.565	33.876	149.24	183.116	45.779	3.74234	470466		162.874	522.53	130.632	0.295087	37096.7		38.083	29.058	7.2645	89.2945	1.12256e+07		10.5774	9.9613	2.49032	59.7704	7.514e+06
Mean (population -weighted)			636.26	644.875		54.4689			0.587545	2.10686		1.0527			10.3907	27.6203		5.34122			101.102	62.5782	108.852	171.43		18.9223			160.633	677.528		0.672786			37.684	54.9862		28.0198			10.4817	12.8679		40.1088
Median			635.219	573.5		66.9181			0.585535	1.8443		0.326886			10.3805	22.7937		1.61332			101.03	50.9266	100.416	156.61		7.72212			159.875	569.445		0.20604			37.5615	50.404		17.1639			10.4943	11.4832		36.284
Region subtotals (population-weighted)
N	208928684		642.598	599.186		61.7911	1.29099e+08		0.611541	2.59263		0.144334	301554		10.6697	22.8471		2.07334	4.33181e+06		102.412			205.318		18.7829	3.92428e+07		169.053	606.781		0.531825	1.11113e+06		39.2966	57.6718		12.1934	2.54756e+07		10.4311	16.2172		15.8731	3.31635e+07
E	311542827		635.626	582.622		69.0255	2.15044e+08		0.578707	1.80448		0.62443	1.94537e+06		10.3326	16.755		14.0998	4.39269e+07		100.598			146.798		26.2522	8.17868e+07		157.725	477.961		1.17043	3.64639e+06		37.1088	39.3042		52.3186	1.62995e+08		10.5038	8.90574		75.0377	2.33774e+08
S	57780425		645.039	352.573		99.2217	5.73307e+07		0.614174	1.92534		0.324972	187770		10.7124	18.8031		4.64967	2.6866e+06		102.659			123.181		25.5398	1.4757e+07		170.228	621.17		0.207207	119725		39.4837	47.6566		26.0531	1.50536e+07		10.4363	15.8584		10.4711	6.05022e+06
W	303761338		632.698	746.413		35.8417	1.08873e+08		0.579989	2.39399		1.14736	3.48524e+06		10.2655	44.3319		0.296027	899216		100.667			201.076		4.60037	1.39742e+07		157.835	993.698		0.139531	423841		37.1617	75.4179		5.51446	1.67508e+07		10.4942	15.4134		16.711	5.07615e+07
M	125823217		631.87	763.981		30.6863	3.86105e+07		0.575596	1.43907		3.72709	4.68955e+06		10.2254	26.1531		1.57863	1.98629e+06		100.51			126.739		32.5414	4.09447e+07		156.201	551.725		1.17585	1.47949e+06		36.8651	43.3955		49.3702	6.21191e+07		10.5022	9.59788		63.9641	8.04816e+07
Total	1007836491						5.48958e+08						1.06095e+07						5.38308e+07								1.90705e+08						6.78059e+06						2.82394e+08						4.04231e+08
															* assuming 10% bioavailability
