# Supplementary material for: Dietary mineral supplies in Africa
Source: Physiol Plant. 2014 Feb 13;151(3):208–29. doi: 10.1111/ppl.12144 (PMC4235459; doi:10.1111/ppl.12144)
Supplement: Table S7 — Energy, macronutrient and micronutrient supply data calculated from food composition tables and FAO FBS data (FAO 2012b) (http://faostat.fao.org). [file ppl0151-0208-SD7.xlsx]

## Sheet: S Table 7
	Supplementary Table 7. Energy, macronutrient and micronutrient supply data calculated from food composition tables and FAO FBS data (FAO 2012b) (http://faostat.fao.org)
FAO_FBS_Country_ID	Energy	Carbohydrate, available	Protein	Fat	Fibre	Phytate	Ca	Cu	Fe	I†	Mg	Se	Zn
	(kcal capita-1 d-1)	(g capita-1 d-1)	(g capita-1 d-1)	(g capita-1 d-1)	(g capita-1 d-1)	(mg capita-1 d-1)	(mg capita-1 d-1)	(mg capita-1 d-1)	(mg capita-1 d-1)	(µg capita-1 d-1)	(mg capita-1 d-1)	(µg capita-1 d-1)	(mg capita-1 d-1)
Algeria	3747.09	570.056	112.285	72.123	82.373	2750.03	709.05	2.7314	23.395	214.72	628.46	55.958	17.4708
Angola	2514.65	427.624	57.466	52.568	25.9	1761.3	513.54	1.4558	21.6276	138.466	406.08	53.45	10.7622
Benin	3092.13	564.059	74.136	47.403	47.232	3060.14	713.56	2.0189	32.079	199.32	692.78	60.123	13.2822
Botswana	2444.68	353.075	71.225	60.542	41.318	1950	517.62	1.7233	17.119	107.46	412.25	40.593	10.0286
Burkina Faso	3097.65	508.648	89.676	66.935	38.66	4057.4	414.1	2.8212	56.8984	140.678	1797.13	93.39	17.4797
Burundi	1795	343.501	45.119	19.919	50.285	1931.14	398.57	1.7868	12.249	190.628	415.87	28.385	6.6259
Cameroon	2966.38	529.177	72.393	47.53	44.157	2999.36	865.11	2.2903	34.789	183.325	916.71	70.856	14.9895
Central African Republic	2488.5	366.656	53.631	78.602	36.657	2784.34	993.31	2.133	39.356	138.137	562.78	70.259	15.3886
Chad	2498.48	396.172	70.485	60.814	40.215	3087.78	893.17	2.7881	49.396	144.805	1576.53	46.482	14.2539
Congo	2600.31	481.222	50.655	43.637	28.026	1004.09	1090.83	1.1742	22.2834	174.393	377.2	35.71	11.4784
Cote d'Ivoire	3210.37	573.45	66.696	58.789	45.639	1892.54	493.33	2.0242	29.198	223.813	584.4	59.505	10.6995
Democratic Republic of the Congo*	2055.33	408.807	29.7996	26.929	22.4721	1307.87	740.567	0.915085	20.2841	98.026	319.969	29.5487	6.2026
Djibouti	2600.42	391.609	76.873	73.327	46.741	1711.7	315.85	0.9587	9.9322	51.736	205.2	24.431	7.66
Egypt	3850.77	616.914	118.795	58.93	84.886	3429.61	537.4	2.8149	24.32	267.827	724.27	51.721	18.1638
Eritrea	1679.08	289.985	60.551	24.582	45.536	1842.63	209.32	1.1191	15.176	159.92	179.14	48.692	5.9515
Ethiopia	2010.47	346.217	66.417	28.773	55.919	2801.87	325.93	1.6432	17.431	92.67	379.75	41.409	8.6252
Gabon	3400.65	564.464	109.768	61.645	37.233	1207.74	1136.11	1.7275	26.7066	146.439	595	84.278	16.7203
Gambia	2940.96	479.961	75.541	70.921	32.615	2591.27	651.07	1.7933	41.8468	172.154	688.9	75.095	15.9193
Ghana	3812.56	719.248	76.963	55.957	57.406	1913.83	955.59	2.3531	37.838	151.044	811.77	79.722	11.4881
Guinea	2894.59	524.152	56.771	56.572	30.365	1805.74	445.13	1.0667	24.489	180.568	492.42	38.338	11.0465
Guinea-Bissau	2652.66	433.704	51.179	70.899	27.228	2042.82	320.3	1.189	23.9658	80.0263	499.78	35.318	9.9722
Kenya	2349.74	383.122	67.499	54.311	44.443	2769.19	686.74	1.38	15.7094	200.024	495.3	27.369	9.8147
Lesotho	2956.08	505.596	78.136	33.898	68.112	4415.57	189.72	1.8756	23.304	124.868	711.34	31.945	15.3652
Liberia	2500.78	435.435	43.468	56.777	23.149	1378.55	380.81	0.6004	17.9764	155.815	281.37	22.509	8.8166
Libya	3698.01	517.99	114.259	93.745	74.101	2512.11	595.83	2.8757	21.805	278	589.53	62.341	16.5392
Madagascar	2445.97	482.794	52.425	28.906	24.038	1928.48	400.46	1.2772	7.933	142.732	341.32	28.229	7.8951
Malawi	2757.05	503.128	70.791	43.429	55.488	4510.43	591.6	2.9505	29.0724	118.187	759.75	33.633	11.844
Mali	2996.4	498.258	84.049	64.953	40.394	3218.46	1165.18	2.2995	51.57	238.668	1149.38	68.379	17.7
Mauritania	3076.14	464.988	96.143	89.176	23.339	1578.35	1361.83	1.4892	22.24	144.007	658.94	52.443	21.2671
Morocco	3833.1	581.033	113.898	75.9	82.802	3286.3	428.16	2.7409	24.779	157.405	651.32	77.943	17.689
Mozambique	2638.39	495.51	51.217	43.818	40.241	2361.09	323.64	1.5827	11.3668	94.4566	434.62	28.415	7.4398
Namibia	2513.4	360.431	73.513	56.986	46.596	2543.3	454.35	2.0101	15.5786	116.585	533.95	42.104	12.5634
Niger	3294.88	507.267	103.29	81.266	66.567	4769.27	962.42	3.4592	87.124	161.124	1335.36	75.48	26.8697
Nigeria	3373.19	558.84	77.056	77.473	49.528	3094.92	750.87	2.6559	46.868	222.525	1088.51	83.063	15.9081
Rwanda	2545.17	489.669	66.55	28.216	63.754	2818.53	524.06	3.2749	28.273	193.895	576.11	47.058	8.7595
Senegal	2802.2	433.698	76.703	78.727	26.719	2314.44	776.11	1.3053	28.716	180.919	520.87	63.17	14.9219
Sierra Leone	2323.26	375.569	60.21	56.213	23.837	1815.31	573.75	0.7842	20.759	213.402	365.45	55.892	10.8335
South Africa	3470.91	484.319	103.625	85.053	57.277	3304.61	349.59	1.9364	18.9398	124.47	632.78	49.087	16.3613
Sudan	2336.59	351.063	78.219	56.035	40.859	1991.71	732.3	1.813	17.777	82.9288	331.29	54.321	10.0041
Swaziland	2591.72	411.054	66.577	49.741	47.429	2552.59	301.58	1.7276	13.843	104.903	486.77	38.601	11.7113
Togo	2838.73	498.635	65.278	54.393	36.245	3359.73	573.25	1.9637	32.58	104.89	841.44	64.412	10.8412
Tunisia	3847.16	542.762	122.537	90.309	83.626	2708.18	675.89	3.0186	25.4038	300.24	643.52	58.826	18.0437
Uganda	2791.24	478.803	63.179	53.422	52.896	2605.69	1518.27	2.4883	18.0844	208.958	597	67.308	8.5612
United Republic of Tanzania	2689.23	467.387	65.417	52.617	52.329	3052.26	670.56	1.9709	16.8734	155.574	541.91	43.186	9.5804
Zambia	2250.45	389.258	54.646	44.277	38.181	3201.37	536.77	1.3653	15.6344	168.831	552.27	29.321	9.1482
Zimbabwe	2596.66	394.688	68.136	67.186	44.031	3307.36	305.65	1.3206	17.2476	183.116	522.53	29.058	9.9613
Mean (population -weighted)	2936.6	488.355	76.8153	57.5963	51.4614	2769.58	644.875	2.10686	27.6203	171	677.528	54.9862	12.8679
Median	2723.14	480.591	70.638	56.6745	44.3	2598.48	573.5	1.8443	22.7937	156.61	569.445	50.404	11.4832
*2007 data
† including I supply from salt
