# Supplementary material for: Dietary mineral supplies in Africa
Source: Physiol Plant. 2014 Feb 13;151(3):208–29. doi: 10.1111/ppl.12144 (PMC4235459; doi:10.1111/ppl.12144)
Supplement: Table S8 — Higher level food groupings used to study contribution of different components of the diet to national mineral supply. [file ppl0151-0208-SD8.xlsx]

## Sheet: S Table 8
	Supplementary Table 8. Higher-level food groupings used to study contribution of different components of the diet to national mineral supply
Item (FAO Food Balance Sheet category)	Food group
Apples	FV	Animal Products	AP
Aquatic Animals, Others	AP	Cereals	CE
Aquatic Plants	FV	Fruits and Vegetables	FV
Bananas	FV	Pulses and Beans	PB
Barley	CE	Roots and Tubers	RT
Beans	PB	Other foods	OT
Beer	OT
Beverages, Alcoholic	OT
Beverages, Fermented	CE
Bovine Meat	AP
Butter, Ghee	AP
Cassava	RT
Cephalopods	AP
Cereals, Other	CE
Citrus, Other	FV
Cloves	OT
Cocoa Beans	OT
Coconut Oil	OT
Coconuts - Incl Copra	OT
Coffee	OT
Cottonseed Oil	OT
Cream	AP
Crustaceans	AP
Dates	FV
Demersal Fish	AP
Eggs	AP
Fats, Animals, Raw	AP
Fish, Body Oil	AP
Fish, Liver Oil	AP
Freshwater Fish	AP
Fruits, Other	FV
Grapefruit	FV
Grapes	FV
Groundnut Oil	PB
Groundnuts (Shelled Eq)	PB
Honey	OT
Lemons, Limes	FV
Maize	CE
Maize Germ Oil	CE
Marine Fish, Other	AP
Meat, Aquatic Mammals	AP
Meat, Other	AP
Milk - Excluding Butter	AP
Millet	CE
Molluscs, Other	AP
Mutton & Goat Meat	AP
Nuts	OT
Oats	CE
Offals, Edible	AP
Oilcrops Oil, Other	OT
Oilcrops, Other	OT
Olive Oil	OT
Olives	FV
Onions	FV
Oranges, Mandarines	FV
Palm Oil	OT
Palmkernel Oil	OT
Peas	PB
Pelagic Fish	AP
Pepper	OT
Pigmeat	AP
Pimento	FV
Pineapples	FV
Plantains	FV
Potatoes	RT
Poultry Meat	AP
Pulses, Other	PB
Rape and Mustard Oil	OT
Rice (Milled Equivalent)	CE
Ricebran Oil	CE
Roots, Other	RT
Rye	CE
Sesameseed	PB
Sesameseed Oil	PB
Sorghum	CE
Soyabean Oil	PB
Soyabeans	PB
Spices, Other	OT
Sugar (Raw Equivalent)	OT
Sugar Beet	OT
Sugar Cane	OT
Sugar, Non-Centrifugal	OT
Sunflowerseed	OT
Sunflowerseed Oil	OT
Sweet Potatoes	RT
Sweeteners, Other	OT
Tea	OT
Tomatoes	FV
Vegetables, Other	FV
Wheat	CE
Wine	OT
Yams	RT
