# Supplementary material for: Dietary mineral supplies in Africa
Source: Physiol Plant. 2014 Feb 13;151(3):208–29. doi: 10.1111/ppl.12144 (PMC4235459; doi:10.1111/ppl.12144)
Supplement: Table S9 — Total nutrient supply by higher level food group for 46 African countries and aggregated by UN sub-region. [file ppl0151-0208-SD9.xlsx]

## Sheet: S Table 9
	Supplementary Table 9. Total nutrient supply by higher level food group for 46 African countries and aggregated by UN sub-region
		Energy								Carbohydrates, available								Protein								Fat								Fibre								Phytate
FAO_FBS_Country_ID		(kcal capita-1 d-1)								(g capita-1 d-1)								(g capita-1 d-1)								(g capita-1 d-1)								(g capita-1 d-1)								(mg capita-1 d-1)
		AP	CE	FV	OT	PB	RT	TOTAL		AP	CE	FV	OT	PB	RT	TOTAL		AP	CE	FV	OT	PB	RT	TOTAL		AP	CE	FV	OT	PB	RT	TOTAL		AP	CE	FV	OT	PB	RT	TOTAL		AP	CE	FV	OT	PB	RT	TOTAL
Algeria		377.916	2156.35	301.188	545.35	222.581	143.702	3747.09		18.252	370.81	53.978	90.65	6.951	29.415	570.056		28.373	70.121	5.212	1.443	4.361	2.775	112.285		21.286	11.777	1.497	18.706	18.672	0.185	72.123		0	64.173	11.691	0.902	2.832	2.775	82.373		0	2046.76	53.48	158.04	219.8	271.95	2750.03
Angola		236.196	759.95	78.07	349.562	219.415	871.46	2514.65		2.587	154.318	16.048	45.935	10.35	198.386	427.624		21.132	20.677	1.593	0.543	4.826	8.695	57.466		15.771	5.313	0.288	13.514	15.958	1.724	52.568		0	5.824	2.557	0.211	4.252	13.056	25.9		0	1010.52	17.35	5.604	352.6	375.23	1761.3
Benin		150.363	1117.33	104.39	196.657	326.683	1196.71	3092.13		1.422	230.127	20.235	16.409	27.461	268.405	564.059		16.737	27.822	2.451	0.3	13.636	13.19	74.136		8.692	7.713	0.517	13.743	14.205	2.533	47.403		0	7.612	4.673	0.119	9.765	25.063	47.232		0	1750.01	38.88	29.434	977.12	264.7	3060.14
Botswana		361.216	1104.4	106.434	647.434	90.0263	135.172	2444.68		12.658	199.256	20.05	87.897	6.861	26.353	353.075		29.773	30.52	1.57	1.374	6.158	1.83	71.225		21.331	8.506	0.311	27.541	2.624	0.229	60.542		0	27.7	3.908	1.671	3.427	4.612	41.318		0	1440.08	24.16	53.57	326.68	105.51	1950
Burkina Faso		166.293	2351.94	18.05	185.067	342.42	33.88	3097.65		2.7	458.02	3.115	11.987	25.49	7.336	508.648		11.838	60.16	0.646	0.3	16.217	0.515	89.676		12.044	21.71	0.07	14.497	18.532	0.082	66.935		0	30.286	1.135	0.24	6.063	0.936	38.66		0	3351.13	5.7	25.997	669.52	5.05	4057.4
Burundi		76.2532	385.49	350.99	115.219	261.44	605.61	1795		0.731	70.579	82.957	8.619	44.928	135.687	343.501		4.985	8.531	5.745	0.142	18.352	7.364	45.119		5.814	2.623	1.273	8	1.303	0.906	19.919		0	6.708	12.974	0.092	18.777	11.734	50.285		0	599.96	5.46	0	1173.85	151.87	1931.14
Cameroon		172.803	1134.08	436.56	379.579	226.54	616.82	2966.38		3.305	229.923	93.216	35.164	27.219	140.35	529.177		16.009	29.049	7.222	3.115	11.135	5.863	72.393		10.658	7.18	1.217	22.679	4.632	1.164	47.53		0	9.035	12.099	3.698	8.839	10.486	44.157		0	1514.14	50.84	411.797	788.19	234.39	2999.36
Central African Republic		308.02	406.274	130.95	228.544	440.723	973.99	2488.5		2.905	79.379	27.675	23.521	13.443	219.733	366.656		21.244	10.044	2.283	2.689	7.293	10.078	53.631		23.563	2.094	0.409	11.499	39.108	1.929	78.602		0	6.489	3.839	4.425	2.763	19.141	36.657		0	714.52	16.9	706.5	1056.36	290.06	2784.34
Chad		174.543	1536.01	25.48	119.695	441.62	201.13	2498.48		3.316	300.238	5.87	19.682	22.489	44.577	396.172		12.391	38.052	0.752	0.727	16.031	2.532	70.485		12.445	14.462	0.164	3.47	29.848	0.425	60.814		0	26	1.12	1.18	7.266	4.649	40.215		0	1827.96	7	188.4	1007.78	56.64	3087.78
Congo		149.53	588.594	175	415.863	95.9433	1175.38	2600.31		1.991	123.157	37.253	43.505	3.198	272.118	481.222		18.253	17.257	2.831	0.86	2.655	8.799	50.655		7.639	1.899	0.495	23.707	7.669	2.228	43.637		0	5.656	5.101	1.125	1.33	14.814	28.026		0	319.4	23.3	147.977	95.9	417.51	1004.09
Cote d'Ivoire		136.47	1072.3	299.07	546.286	52.7967	1103.45	3210.37		2.827	227.007	66.186	28.83	3.588	245.012	573.45		16.834	25.184	3.599	5.32	2.388	13.371	66.696		6.423	3.989	0.703	42.522	2.772	2.38	58.789		0	8.546	6.825	2.899	1.317	26.052	45.639		0	1210.34	11.55	344.648	110.66	215.34	1892.54
Democratic Republic of the Congo		51.8393	397.215	83.4914	175.759	83.8763	1263.15	2055.33		0.40562	79.7838	18.1767	11.7295	5.55082	293.161	408.807		5.26835	10.1442	1.06089	0.5779	3.62851	9.11975	29.7996		3.24652	2.81029	0.2457	13.5308	4.6797	2.41604	26.929		0	2.56014	2.1411	0.93303	1.85857	14.9793	22.4721		0	585.861	11.5464	98.0094	173.839	438.612	1307.87
Djibouti		300.946	1453.27	64.4323	677.138	88.5128	16.12	2600.42		5.591	278.134	16.372	81.779	6.333	3.4	391.609		21.368	49.11	2.304	0.46	3.014	0.617	76.873		21.015	6.512	0.351	39.837	5.584	0.028	73.327		0	37.824	4.391	0.819	3.034	0.673	46.741		0	1293.29	7.65	94.397	281.68	34.68	1711.7
Egypt		357.746	2518.71	387.222	369.841	135.394	81.8642	3850.77		7.884	450.495	63.727	71.423	6.687	16.698	616.914		33.025	69.833	8.287	0.622	5.512	1.516	118.795		21.646	17.012	3.1	8.633	8.432	0.107	58.93		0	63.375	16.495	0.537	2.775	1.704	84.886		0	2855.12	62.36	54.84	321.55	135.74	3429.61
Eritrea		128.584	1320.98	5.38	104.406	78.2832	41.44	1679.08		3.251	246.744	1.743	17.298	12.661	8.288	289.985		8.56	46.679	0.336	0.027	4.394	0.555	60.551		8.925	10.243	0.038	4	1.302	0.074	24.582		0	40.302	0.644	0.018	3.055	1.517	45.536		0	1582.11	0.58	0	231.08	28.86	1842.63
Ethiopia		120.425	1359.71	26.02	142.963	163.55	197.8	2010.47		2.486	252.815	6.666	15.755	28.449	40.046	346.217		8.414	43.126	0.751	0.643	10.406	3.077	66.417		8.416	10.352	0.132	8.413	1.128	0.332	28.773		0	39.111	1.554	0.553	7.774	6.927	55.919		0	2000.89	4.86	98.7	553.8	143.62	2801.87
Gabon		537.293	1063.96	582.29	393.523	156.753	666.83	3400.65		8.686	224.432	130.855	47.649	3.885	148.957	564.464		61.309	28.865	5.924	0.958	5.061	7.651	109.768		28.665	3.755	1.319	13.145	13.45	1.311	61.645		0	9.271	11.542	0.341	1.302	14.777	37.233		0	847.24	23.35	2.561	123.9	210.69	1207.74
Gambia		215.819	1930.31	31.39	522.59	215.12	25.73	2940.96		6.859	384.476	5.411	72.27	5.152	5.793	479.961		22.72	46.861	1.154	0.021	4.476	0.309	75.541		10.892	14.555	0.175	25.844	19.412	0.043	70.921		0	29.104	1.771	0	1.316	0.424	32.615		0	2245.35	21.3	0	305.36	19.26	2591.27
Ghana		192.56	876.03	619.12	354.429	168.07	1602.35	3812.56		4.6	178.557	139.415	33.244	3.507	359.925	719.248		24.629	22.059	6.024	2.837	4.067	17.347	76.963		8.43	5.564	1.516	22.06	15.204	3.183	55.957		0	8.088	11.986	2.938	1.098	33.296	57.406		0	1126.43	28.1	179.777	105.94	473.58	1913.83
Guinea		133.683	1345.78	317.25	335.084	260.54	502.25	2894.59		2.421	292.129	68.109	37.537	8.414	115.542	524.152		12.558	30.126	4.542	0.443	4.942	4.16	56.771		8.231	3.617	0.961	20.141	22.626	0.996	56.572		0	12.364	8.718	0.479	1.892	6.912	30.365		0	1370.69	31.7	42	197.48	163.87	1805.74
Guinea-Bissau		202.756	1423.64	164.36	424.913	224.046	212.94	2652.66		2.42	302.282	35.835	42.235	4.761	46.171	433.704		9.861	32.6	2.052	1.257	2.327	3.082	51.179		17.111	5.48	0.46	26.122	21.433	0.293	70.899		0	13.982	4.184	1.217	1.21	6.635	27.228		0	1575.81	18.3	192.616	118.66	137.43	2042.82
Kenya		335.299	1129.9	185.89	393.193	146.15	159.3	2349.74		11.565	213.838	44.289	53.913	23.752	35.765	383.122		22.9	29.122	3.076	0.311	9.851	2.239	67.499		21.676	10.309	0.676	19.857	1.55	0.243	54.311		0	25.17	6.469	0.247	9.336	3.221	44.443		0	2012.78	11.64	29.04	652.99	62.74	2769.19
Lesotho		149.161	2400.03	43.1285	221.647	58.2266	83.8909	2956.08		2.376	424.33	7.861	46.346	7.511	17.172	505.596		13.515	58.545	0.741	0.795	2.92	1.62	78.136		9.56	22.536	0.138	1.305	0.251	0.108	33.898		0	60.12	1.714	1.307	3.351	1.62	68.112		0	3864.86	10.79	141.3	239.86	158.76	4415.57
Liberia		87.7	1083.48	149.74	534.242	42.95	602.67	2500.78		0.771	238.297	32.156	20.431	4.615	139.165	435.435		8.502	24.549	2.406	0.695	2.623	4.693	43.468		5.633	1.602	0.437	46.634	1.316	1.155	56.777		0	9.114	3.917	0.969	1.18	7.969	23.149		0	990.76	18.6	38.76	122.04	208.39	1378.55
Libya		377.918	2203.28	355.951	569.723	90.9321	100.203	3698.01		12.539	334.292	57.05	91.176	2.422	20.511	517.99		36.576	62.119	7.953	2.378	3.298	1.935	114.259		20.146	41.694	3.725	21.059	6.992	0.129	93.745		0	55.149	14.449	1.126	1.442	1.935	74.101		0	1687.44	60.52	387	187.52	189.63	2512.11
Madagascar		214.164	1280.49	86.58	141.349	82.7261	640.66	2445.97		3.397	277.134	20.574	25.563	6.858	149.268	482.794		16.065	25.302	1.386	0.381	2.666	6.625	52.425		14.785	3.654	0.368	3.862	5.106	1.131	28.906		0	8.15	3.414	0.493	2.651	9.33	24.038		0	1482.79	13.46	38.957	166.38	226.89	1928.48
Malawi		123.743	1489.76	184.55	175.618	300.719	482.66	2757.05		0.663	285.535	43.117	35.181	27.89	110.742	503.128		8.656	34.089	2.259	0.019	15.33	10.438	70.791		9.37	13.792	0.583	4	14.805	0.879	43.429		0	30.171	5.011	0.012	9.377	10.917	55.488		0	3075.03	10.92	0	883.13	541.35	4510.43
Mali		316.813	2081.48	100.45	286.235	138.02	73.4	2996.4		8.944	414.39	18.102	28.888	12.051	15.883	498.258		22.753	50.851	3.331	0.366	5.61	1.138	84.049		21.149	17.557	0.379	18.707	6.98	0.181	64.953		0	30.084	5.571	0.324	2.467	1.948	40.394		0	2801.82	22.8	72.9	307.4	13.54	3218.46
Mauritania		574.286	1547.43	57.15	600.65	268.859	27.76	3076.14		21.107	322.997	14.16	85.929	14.919	5.876	464.988		42.723	44.119	2.249	0.533	5.911	0.608	96.143		35.519	5.756	0.501	27.951	19.409	0.04	89.176		0	15.035	2.577	0.885	4.196	0.646	23.339		0	1033.25	13.3	141.3	348.94	41.56	1578.35
Morocco		330.612	2243.4	264.249	694.295	228.313	72.2346	3833.1		6.408	388.18	45.666	118.578	7.417	14.784	581.033		31.11	69.248	5.003	2.164	4.982	1.391	113.898		20.133	13.605	1.314	22.007	18.748	0.093	75.9		0	65.385	11.516	1.508	2.992	1.401	82.802		0	2558.41	52.36	287.434	252.76	135.34	3286.3
Mozambique		121.123	1059.85	30.8	286.437	108.196	1031.98	2638.39		0.506	201.147	7.48	33.001	10.752	242.624	495.51		8.428	27.149	0.59	1.098	3.947	10.005	51.217		9.259	10.549	0.133	16.28	5.747	1.85	43.818		0	21.959	1.385	0.745	2.635	13.517	40.241		0	1665.41	4.52	135.677	213.78	341.7	2361.09
Namibia		365.559	1131.3	54.4502	533.75	80.588	347.753	2513.4		8.787	201.173	9.943	63.999	8.728	67.801	360.431		31.957	27.913	0.969	1.805	6.159	4.71	73.513		22.588	9.985	0.177	22.945	0.702	0.589	56.986		0	27.827	2.11	1.375	3.424	11.86	46.596		0	1984.76	10.57	16.2	259.94	271.83	2543.3
Niger		354.96	2176.87	70.08	135.549	512.96	44.46	3294.88		8.794	405.96	14.791	13.745	53.884	10.093	507.267		22.127	52.636	2.348	0.409	25.311	0.459	103.29		25.806	26.819	0.404	8.574	19.574	0.089	81.266		0	50.924	3.518	0.51	10.925	0.69	66.567		0	2960.08	20.7	35.52	1734.02	18.95	4769.27
Nigeria		147.053	1477.35	173.66	482.139	260.26	832.73	3373.19		2.076	287.913	35.298	31.416	15.694	186.443	558.84		14.329	37.683	3.416	3.405	8.834	9.389	77.056		9.088	12.432	0.623	36.468	17.137	1.725	77.473		0	18.838	6.352	2.667	4.015	17.656	49.528		0	1906.97	27.3	525.78	415.47	219.4	3094.92
Rwanda		97.7853	522.15	606.61	135.178	360.246	823.2	2545.17		2.081	96.78	141.746	13.036	51.9	184.126	489.669		7.32	13.473	5.73	0.166	24.938	14.923	66.55		6.576	3.433	1.408	9.033	6.44	1.326	28.216		0	10.46	12.064	0.303	21.832	19.095	63.754		0	693.75	10.72	0	1512.46	601.6	2818.53
Senegal		290.483	1637.53	80.95	281.096	419.501	92.64	2802.2		8.043	340.034	14.285	40.615	9.769	20.952	433.698		26.866	40.125	2.811	0.773	5.092	1.036	76.703		16.808	9.133	0.332	12.465	39.813	0.176	78.727		0	18.004	4.612	0.539	2.124	1.44	26.719		0	1908.11	27.4	64.954	261.78	52.2	2314.44
Sierra Leone		143.09	1135.92	104.48	391.67	237.507	310.59	2323.26		3.026	242.249	19.812	18.708	19.899	71.875	375.569		18.634	25.24	2.798	0.975	10.21	2.353	60.21		6.298	2.923	0.408	33.801	12.178	0.605	56.213		0	10.102	5.052	0.509	4.317	3.857	23.837		0	1121.68	20.8	80.64	488	104.19	1815.31
South Africa		463.597	2002.01	92.9277	674.482	172.658	65.2342	3470.91		7.533	350.214	16.52	91.831	4.874	13.347	484.319		47.158	49.234	1.735	0.951	3.299	1.248	103.625		27.272	20.236	0.299	22.459	14.703	0.084	85.053		0	49.365	3.967	0.348	2.319	1.278	57.277		0	2913.28	17.45	36.417	218.09	119.37	3304.61
Sudan		421.46	1131.06	178.047	374.436	198.015	33.5709	2336.59		23.028	209.339	33.973	68.125	9.533	7.065	351.063		29.199	36.786	2.942	0.261	8.43	0.601	78.219		23.631	9.2	0.497	10.468	12.197	0.042	56.035		0	29.629	5.838	0.506	4.232	0.654	40.859		0	1445.69	15.15	47.1	452.44	31.33	1991.71
Swaziland		261.671	1476.54	128.286	523.9	62.9708	138.358	2591.72		5.687	262.114	24.233	87.951	3.953	27.116	411.054		21.688	36.737	1.668	0.864	3.679	1.941	66.577		17.001	11.215	0.327	18.225	2.745	0.228	49.741		0	35.503	4.972	0.539	1.892	4.523	47.429		0	2059.34	21.64	150.497	203.69	117.42	2552.59
Togo		118.023	1353.22	33.95	336.218	189.29	808.03	2838.73		1.429	273.156	6.083	18.387	17.26	182.32	498.635		11.338	34.651	1.153	1.398	8.37	8.368	65.278		7.472	11.176	0.148	27.073	6.856	1.668	54.393		0	9.893	1.901	2.071	6.663	15.717	36.245		0	2250.46	10.75	289.474	606.56	202.49	3359.73
Tunisia		399.02	2040.54	318.683	687.744	333.59	67.5788	3847.16		14.438	345.889	52.145	106.935	9.522	13.833	542.762		35.29	68.165	7.308	2.954	7.515	1.305	122.537		22.243	12.352	1.888	25.672	28.067	0.087	90.309		0	61.402	14.845	2.091	3.983	1.305	83.626		0	1687.21	62.04	387.985	443.05	127.89	2708.18
Uganda		211.664	711.45	625.09	299.997	292.47	650.57	2791.24		4.196	123.077	144.896	30.254	28.449	147.931	478.803		17.528	16.128	5.645	1.377	14.382	8.119	63.179		13.521	3.987	1.379	19.74	13.764	1.031	53.422		0	17.161	11.629	0.541	11.843	11.722	52.896		0	940.81	0.92	258	1184.7	221.26	2605.69
United Republic of Tanzania		189.724	1089.74	210.97	329.822	241.193	627.78	2689.23		4.747	205.056	49.909	27.853	33.504	146.318	467.387		13.24	26.07	3.276	1.17	14.781	6.88	65.417		12.913	8.636	0.746	23.261	5.965	1.096	52.617		0	20.673	7.284	2.426	12.726	9.22	52.329		0	1714.76	8.46	144.18	950.04	234.82	3052.26
Zambia		145.267	1296.02	31.28	243.049	112.56	422.27	2250.45		1.123	245.678	8.775	30.305	4.153	99.224	389.258		13.204	30.792	1.216	1.088	4.235	4.111	54.646		9.461	11.794	0.174	13.112	8.981	0.755	44.277		0	27.49	2.468	0.837	1.825	5.561	38.181		0	2585.61	5.45	201.9	269.18	139.23	3201.37
Zimbabwe		277.04	1564.02	36.5	433.727	207.572	77.8	2596.66		3.846	290.163	8.714	62.171	11.409	18.385	394.688		18.17	40.212	0.942	0.192	7.73	0.89	68.136		20.674	16.409	0.156	15	14.802	0.145	67.186		0	36.018	2.06	0.126	4.767	1.06	44.031		0	2831.16	3.4	0.197	433.6	39	3307.36
Region subtotals
N		372.986	2092.25	305.818	472.24	186.049	80.6636	3510		13.0456	368.386	52.3235	83.5932	7.4492	16.5284	541.326		31.3665	62.5853	6.0893	1.09234	5.87695	1.52204	108.532		21.7516	14.4908	1.97034	14.0035	13.474	0.104217	65.7945		0	56.4342	12.5515	0.836869	3.14163	1.60761	74.5718		0	2284.61	49.4101	133.132	323.059	138.283	2928.49	0
E		180.629	1150.26	178.619	247.272	190.649	442.692	2390.12		3.95858	217.208	42.1173	29.3039	24.9803	100.672	418.24		12.9963	30.6357	2.37294	0.701165	10.8457	5.58943	63.1413		12.318	8.99881	0.538228	13.819	5.58341	0.752993	42.0104		0	26.0699	5.09238	0.731566	8.78773	8.27603	48.9576		0	1805.98	6.79086	100.024	682.232	203.178	2798.2	0
S		440.206	1940.59	90.7307	647.873	159.598	81.0297	3360.03		7.52888	340.058	16.2156	88.8056	5.1755	16.377	474.16		44.1664	47.8348	1.66027	0.991792	3.50488	1.43323	99.5914		26.0041	19.3247	0.28912	21.7729	12.9416	0.11285	80.4453		0	47.881	3.82753	0.474495	2.43117	1.89143	56.5056		0	2843.65	17.2469	42.497	224.038	126.353	3253.78	0
W		179.9	1497.07	192.448	408.292	253.968	729.134	3260.81		3.52245	296.606	40.4543	29.7104	15.9301	163.417	549.64		16.8294	37.456	3.30932	2.52811	8.81493	8.12809	77.0659		10.9825	11.8171	0.621725	29.6957	16.3101	1.50391	70.931		0	19.0771	6.10033	1.99177	4.00521	15.3096	46.484		0	1924.15	24.2842	333.235	447.827	193.645	2923.15	0
M		127.497	683.062	143.057	241.03	172.317	988.24	2355.2		1.68519	137.255	30.7376	23.1401	11.3457	227.834	431.998		11.6293	17.6255	2.23152	1.06856	6.20008	7.96586	46.7208		8.27707	4.86714	0.422684	14.3068	10.0337	1.9021	39.8095		0	6.47242	3.93113	1.39748	3.79936	13.2038	28.8042		0	904.755	18.8476	162.686	398.823	354.504	1839.62	0
Grand total		228.534	1437.05	199.677	364.628	204.711	501.35	2935.95		5.63177	269.54	40.8262	43.3226	15.7807	113.183	488.284		19.5762	38.6764	3.36707	1.39543	8.20275	5.5698	76.7877		14.1512	11.0629	0.831571	19.1594	11.4296	0.951584	57.5863		0	29.0607	6.725	1.20162	5.18862	9.26272	51.4387		0	1887.8	23.0032	181.702	475.473	201.34	2769.31	0
[truncated: 50 more columns]
