# Supplementary material for: Dietary mineral supplies in Africa
Source: Physiol Plant. 2014 Feb 13;151(3):208–29. doi: 10.1111/ppl.12144 (PMC4235459; doi:10.1111/ppl.12144)
Supplement: Table S10 — Percentage of total nutrient supply by higher level food group for 46 African countries and aggregated by UN sub-region. [file ppl0151-0208-SD10.xlsx]

## Sheet: S Table 10
	Supplementary Table 10. Percentage of total nutrient supply by higher level food group for 46 African countries, and aggregated by UN sub-region
FAO_FBS_Country_ID	Energy							Carbohydrates, available							Protein							Fat							Fibre							Phytate							Ca
	%							%							%							%							%							%							%
	AP	CE	FV	OT	PB	RT		AP	CE	FV	OT	PB	RT		AP	CE	FV	OT	PB	RT		AP	CE	FV	OT	PB	RT		AP	CE	FV	OT	PB	RT		AP	CE	FV	OT	PB	RT		AP	CE	FV	OT	PB	RT
Algeria	10.0856	57.5474	8.0379	14.5539	5.94011	3.83503		3.20179	65.048	9.46889	15.9019	1.21935	5.16002		25.2687	62.4491	4.64176	1.28512	3.88387	2.47139		29.5135	16.329	2.07562	25.9362	25.8891	0.256506		0	77.9054	14.1928	1.09502	3.43802	3.36882		0	74.4268	1.94471	5.74685	7.99264	9.88898		66.1477	7.4085	22.1296	1.24815	1.5006	1.56547
Angola	9.3928	30.2209	3.1046	13.901	8.72547	34.6553		0.604971	36.0873	3.75283	10.7419	2.42035	46.3926		36.773	35.9813	2.77207	0.944907	8.39801	15.1307		30.0011	10.1069	0.547862	25.7077	30.3569	3.27956		0	22.4865	9.87259	0.814672	16.417	50.4093		0	57.3734	0.985066	0.318173	20.0193	21.3041		27.5908	10.2757	5.06874	2.90143	3.92959	50.2337
Benin	4.86277	36.1346	3.37599	6.35991	10.565	38.7018		0.252101	40.7984	3.58739	2.90909	4.86846	47.5846		22.5761	37.5283	3.30609	0.404662	18.3932	17.7916		18.3364	16.2711	1.09065	28.9918	29.9665	5.34354		0	16.1162	9.89372	0.251948	20.6745	53.0636		0	57.1872	1.27053	0.96185	31.9305	8.64992		28.369	10.044	7.99372	0.618028	11.9934	40.9818
Botswana	14.7756	45.1755	4.3537	26.4834	3.68254	5.52923		3.58507	56.4345	5.67868	24.8947	1.94321	7.46385		41.8013	42.8501	2.20428	1.9291	8.64584	2.56932		35.2334	14.0498	0.513693	45.4907	4.33418	0.37825		0	67.041	9.45835	4.04424	8.29421	11.1622		0	73.8503	1.23897	2.74718	16.7528	5.41077		63.4133	6.55307	8.69364	5.10027	7.17708	9.06263
Burkina Faso	5.36837	75.9266	0.5827	5.97443	11.0542	1.09373		0.530819	90.0466	0.612408	2.35664	5.01132	1.44225		13.2009	67.086	0.720371	0.334538	18.084	0.57429		17.9936	32.4345	0.104579	21.6583	27.6866	0.122507		0	78.3394	2.93585	0.620797	15.6829	2.42111		0	82.5931	0.140484	0.640731	16.5012	0.124464		40.6182	37.3171	3.42429	1.09635	15.2185	2.32553
Burundi	4.24808	21.4757	19.5537	6.41889	14.5649	33.7387		0.212809	20.547	24.1504	2.50916	13.0794	39.5012		11.0486	18.9078	12.733	0.314723	40.6747	16.3213		29.1882	13.1683	6.39088	40.1627	6.54149	4.54842		0	13.34	25.8009	0.182957	37.3412	23.335		0	31.0677	0.282735	0	60.7853	7.86427		34.6689	3.97421	18.4535	0.70502	14.9635	27.2349
Cameroon	5.82538	38.2311	14.7169	12.796	7.63691	20.7937		0.624555	43.4492	17.6153	6.64504	5.14365	26.5223		22.114	40.1268	9.9761	4.3029	15.3813	8.09885		22.4237	15.1062	2.56049	47.7151	9.74542	2.44898		0	20.4611	27.4	8.37466	20.0172	23.7471		0	50.4822	1.69503	13.7295	26.2786	7.81467		47.5697	8.37697	11.9303	4.14514	5.71372	22.2642
Central African Republic	12.3777	16.3261	5.2622	9.184	17.7104	39.1396		0.792296	21.6494	7.54795	6.415	3.66638	59.9289		39.6114	18.728	4.25687	5.01389	13.5985	18.7914		29.9776	2.66405	0.520343	14.6294	49.7545	2.45414		0	17.7019	10.4728	12.0714	7.53744	52.2165		0	25.6621	0.606966	25.3741	37.9393	10.4175		39.914	2.82087	3.62223	4.15278	22.422	27.0681
Chad	6.98598	61.4778	1.01982	4.79072	17.6756	8.0501		0.83701	75.7848	1.48168	4.96804	5.67657	11.2519		17.5796	53.986	1.06689	1.03143	22.7438	3.59225		20.464	23.7807	0.269675	5.70592	49.0808	0.698852		0	64.6525	2.78503	2.93423	18.0679	11.5604		0	59.1998	0.2267	6.10147	32.6377	1.83433		62.8626	13.2069	1.43086	1.43534	15.2681	5.79621
Congo	5.75047	22.6355	6.72996	15.9928	3.68968	45.2015		0.413738	25.5926	7.74133	9.04053	0.664558	56.5473		36.034	34.0677	5.58879	1.69776	5.24134	17.3704		17.5058	4.35181	1.13436	54.3277	17.5745	5.10576		0	20.1813	18.201	4.01413	4.74559	52.8581		0	31.81	2.32052	14.7375	9.55097	41.5811		58.1924	3.11964	4.12438	1.73354	0.6958	32.1342
Cote d'Ivoire	4.25091	33.4011	9.31574	17.0163	1.64457	34.3714		0.492981	39.5862	11.5417	5.02747	0.625687	42.726		25.2399	37.7594	5.39613	7.97649	3.58042	20.0477		10.9255	6.78528	1.1958	72.3299	4.71517	4.04838		0	18.7252	14.9543	6.35202	2.88569	57.0828		0	63.9533	0.610292	18.2109	5.84717	11.3784		18.74	10.7555	9.97709	7.58721	1.54461	51.3956
Democratic Republic of the Congo	2.52219	19.326	4.06218	8.55138	4.08091	61.4573		0.0992204	19.5163	4.44628	2.8692	1.35781	71.7112		17.6793	34.0414	3.56008	1.93929	12.1764	30.6036		12.0558	10.4359	0.912399	50.2461	17.3779	8.97188		0	11.3925	9.52779	4.15194	8.27055	66.6572		0	44.7951	0.882842	7.49383	13.2918	33.5364		40.3623	3.75088	2.47795	1.21464	2.00182	50.1924
Djibouti	11.573	55.886	2.47777	26.0396	3.40379	0.6199		1.4277	71.0234	4.1807	20.8828	1.61717	0.868213		27.7965	63.8846	2.99715	0.59839	3.92075	0.802623		28.6593	8.88077	0.478678	54.3279	7.6152	0.0381851		0	80.9225	9.39432	1.75221	6.49109	1.43985		0	75.556	0.446925	5.51482	16.4562	2.02606		46.5822	17.3912	18.4075	3.10907	12.012	2.49802
Egypt	9.29024	65.4078	10.0557	9.60433	3.51603	2.12592		1.27797	73.024	10.33	11.5775	1.08394	2.7067		27.8	58.7845	6.97588	0.523591	4.63993	1.27615		36.7317	28.8681	5.26048	14.6496	14.3085	0.181571		0	74.659	19.4319	0.632613	3.26909	2.0074		0	83.2491	1.81828	1.59902	9.3757	3.95788		43.6491	11.2114	38.703	2.11388	2.83215	1.49051
Eritrea	7.658	78.6732	0.320414	6.21808	4.66227	2.46802		1.12109	85.0885	0.601066	5.96514	4.36609	2.85808		14.1368	77.0904	0.554904	0.0445905	7.25669	0.916583		36.3071	41.6687	0.154585	16.2721	5.29656	0.301033		0	88.5058	1.41427	0.0395292	6.70898	3.33143		0	85.8615	0.0314767	0	12.5408	1.56624		40.3784	37.0963	4.56239	0.296197	10.0659	7.6008
Ethiopia	5.9899	67.6315	1.29423	7.11094	8.13493	9.83852		0.718047	73.0221	1.92538	4.55061	8.2171	11.5667		12.6684	64.9322	1.13073	0.968126	15.6677	4.63285		29.2496	35.9782	0.458763	29.2392	3.92034	1.15386		0	69.9422	2.77902	0.98893	13.9023	12.3876		0	71.4127	0.173456	3.52265	19.7654	5.12586		27.2022	27.512	5.75584	2.89019	14.4786	22.1612
Gabon	15.7997	31.287	17.1229	11.572	4.6095	19.6089		1.5388	39.7602	23.1822	8.44146	0.688264	26.3891		55.8533	26.2964	5.39684	0.87275	4.61063	6.97016		46.5001	6.09133	2.13967	21.3237	21.8185	2.12669		0	24.9	30.9994	0.915854	3.4969	39.6879		0	70.1508	1.93336	0.212049	10.2588	17.445		69.2204	5.1157	5.96421	2.21105	0.979659	16.509
Gambia	7.3384	65.6354	1.06734	17.7694	7.31462	0.874885		1.42907	80.1057	1.12738	15.0575	1.07342	1.20697		30.0764	62.0339	1.52765	0.0277995	5.92526	0.409049		15.3579	20.5228	0.246753	36.4405	27.3713	0.0606308		0	89.235	5.43002	0	4.03495	1.30002		0	86.6506	0.821991	0	11.7842	0.743265		70.0554	15.7955	3.20703	1.32705	8.55822	1.05672
Ghana	5.05068	22.9775	16.239	9.29635	4.40833	42.0282		0.639557	24.8255	19.3834	4.62205	0.487593	50.0418		32.0011	28.6618	7.82714	3.68619	5.28436	22.5394		15.0651	9.94335	2.70922	39.4231	27.1709	5.6883		0	14.0891	20.8794	5.11793	1.91269	58.0009		0	58.8575	1.46826	9.39359	5.53551	24.7452		37.1404	5.50864	7.6581	2.13481	0.975314	46.5827
Guinea	4.61839	46.493	10.9601	11.5762	9.00094	17.3514		0.461889	55.7336	12.9941	7.16147	1.60526	22.0436		22.1204	53.0658	8.00056	0.780328	8.70515	7.32768		14.5496	6.39362	1.69872	35.6024	39.9951	1.76059		0	40.7179	28.7107	1.57747	6.23086	22.763		0	75.9074	1.75551	2.32592	10.9362	9.07495		27.9514	13.5803	19.2775	1.3951	3.45517	34.3405
Guinea-Bissau	7.64353	53.6685	6.19605	16.0184	8.4461	8.02743		0.557984	69.6978	8.26255	9.73821	1.09775	10.6457		19.2677	63.698	4.00946	2.45609	4.54679	6.022		24.1343	7.72931	0.64881	36.844	30.2303	0.413264		0	51.3515	15.3665	4.46966	4.44395	24.3683		0	77.1391	0.895822	9.42895	5.80865	6.72748		32.9223	19.8533	10.7524	4.38339	2.60069	29.488
Kenya	14.2697	48.0864	7.9111	16.7335	6.21985	6.77949		3.01862	55.8146	11.56	14.072	6.19959	9.33515		33.9264	43.1443	4.5571	0.460748	14.5943	3.31709		39.9109	18.9814	1.24468	36.5617	2.85393	0.447423		0	56.6343	14.5557	0.555768	21.0067	7.24749		0	72.6848	0.42034	1.04868	23.5805	2.26564		74.4838	5.10091	7.99575	1.49838	6.42601	4.49515
Lesotho	5.0459	81.1895	1.45898	7.498	1.96972	2.83791		0.46994	83.9267	1.5548	9.16661	1.48557	3.39639		17.2968	74.9271	0.948346	1.01746	3.73707	2.07331		28.2023	66.4818	0.407104	3.84978	0.740457	0.318603		0	88.2664	2.51644	1.9189	4.91984	2.37844		0	87.528	0.244363	3.20004	5.43214	3.59546		35.3785	34.9726	11.8754	6.89964	7.45836	3.41556
Liberia	3.5069	43.3257	5.98773	21.363	1.71746	24.0993		0.177064	54.7262	7.3848	4.69209	1.05986	31.96		19.5592	56.476	5.53511	1.59888	6.03432	10.7964		9.92127	2.82157	0.769678	82.1354	2.31784	2.03427		0	39.371	16.9208	4.18593	5.09741	34.4248		0	71.8697	1.34924	2.81165	8.85278	15.1166		28.744	10.3542	8.4399	2.01675	3.11967	47.3254
Libya	10.2195	59.5802	9.62547	15.4062	2.45895	2.70965		2.4207	64.5364	11.0137	17.6019	0.467577	3.95973		32.0115	54.3668	6.9605	2.08124	2.88642	1.69352		21.4902	44.476	3.97355	22.4641	7.45853	0.137607		0	74.4241	19.4991	1.51955	1.94599	2.6113		0	67.1722	2.40913	15.4054	7.46464	7.54863		56.2577	7.87641	31.316	1.60616	1.64476	1.29903
Madagascar	8.75578	52.351	3.5397	5.77886	3.38214	26.1925		0.703613	57.4021	4.26144	5.2948	1.42048	30.9175		30.6438	48.2632	2.64378	0.726753	5.08536	12.6371		51.1486	12.641	1.27309	13.3605	17.6642	3.91268		0	33.9047	14.2025	2.05092	11.0284	38.8135		0	76.8892	0.69796	2.02009	8.62753	11.7652		60.5604	7.18923	7.11182	1.3085	2.27239	21.5577
Malawi	4.48825	54.0346	6.69375	6.36978	10.9073	17.5064		0.131776	56.752	8.56979	6.99246	5.54332	22.0107		12.2275	48.1544	3.19108	0.0268396	21.6553	14.7448		21.5754	31.7576	1.34242	9.21044	34.0901	2.02399		0	54.3739	9.03078	0.0216263	16.8991	19.6745		0	68.176	0.242106	0	19.5797	12.0022		55.2586	7.17208	5.21805	0.126775	11.9168	20.3076
Mali	10.5731	69.4661	3.35236	9.55264	4.6062	2.44961		1.79505	83.1678	3.63306	5.7978	2.41863	3.18771		27.0711	60.5016	3.96316	0.43546	6.67468	1.35397		32.5605	27.0303	0.583499	28.8008	10.7462	0.278663		0	74.4764	13.7917	0.802099	6.10734	4.8225		0	87.0547	0.708413	2.26506	9.55115	0.420698		78.7389	10.1658	5.8403	0.546697	2.65624	2.05204
Mauritania	18.6691	50.3044	1.85785	19.5261	8.74013	0.90243		4.53926	69.4635	3.04524	18.4798	3.20847	1.26369		44.4369	45.8889	2.33922	0.554383	6.14813	0.632391		39.8302	6.45465	0.56181	31.3436	21.7648	0.0448551		0	64.4201	11.0416	3.79194	17.9785	2.7679		0	65.4639	0.842652	8.95239	22.1079	2.63313		87.7929	6.48686	2.30499	1.29164	1.81814	0.305471
Morocco	8.62518	58.527	6.89387	18.1131	5.95634	1.8845		1.10286	66.8086	7.85945	20.4081	1.27652	2.54443		27.3139	60.7983	4.39253	1.89995	4.37409	1.22127		26.5257	17.9249	1.73123	28.9947	24.7009	0.12253		0	78.9655	13.9079	1.82121	3.61344	1.69199		0	77.8507	1.59328	8.74642	7.69132	4.1183		42.8041	13.579	36.4957	3.17405	2.62986	1.31726
Mozambique	4.59081	40.1704	1.16738	10.8565	4.10084	39.1141		0.102117	40.5939	1.50956	6.66001	2.16989	48.9645		16.4555	53.0078	1.15196	2.14382	7.70643	19.5345		21.1306	24.0746	0.303528	37.1537	13.1156	4.22201		0	54.5687	3.44176	1.85135	6.54805	33.5901		0	70.5357	0.191437	5.74638	9.0543	14.4721		34.3499	13.1566	4.33197	4.61006	5.74713	37.8044
Namibia	14.5444	45.0107	2.1664	21.2362	3.20633	13.836		2.43791	55.8146	2.75864	17.7562	2.42155	18.8111		43.4712	37.9702	1.31813	2.45535	8.37811	6.40703		39.6378	17.5218	0.310603	40.2643	1.23188	1.03359		0	59.7197	4.52829	2.9509	7.34827	25.4528		0	78.0388	0.415602	0.636968	10.2206	10.6881		54.0839	5.97777	5.97997	4.85749	2.5597	26.5412
Niger	10.7731	66.0683	2.12693	4.11392	15.5684	1.34937		1.7336	80.0289	2.91582	2.70962	10.6224	1.98968		21.4222	50.9594	2.27321	0.395973	24.5048	0.44438		31.755	33.0015	0.497133	10.5505	24.0863	0.109517		0	76.5004	5.2849	0.766145	16.412	1.03655		0	62.0657	0.434029	0.744768	36.3582	0.397335		56.6821	12.6681	4.59986	0.462376	24.2056	1.38193
Nigeria	4.35947	43.7968	5.14824	14.2933	7.71554	24.6867		0.371484	51.5198	6.3163	5.62164	2.80832	33.3625		18.5956	48.9034	4.43314	4.41886	11.4644	12.1846		11.7305	16.0469	0.804151	47.0719	22.12	2.22658		0	38.0351	12.8251	5.38483	8.10653	35.6485		0	61.6161	0.882091	16.9885	13.4243	7.08904		38.8696	12.5588	10.0443	4.022	5.41106	29.0943
Rwanda	3.84199	20.5153	23.8338	5.31114	14.1541	32.3436		0.424981	19.7644	28.9473	2.66221	10.599	37.6021		10.9992	20.2449	8.61007	0.249437	37.4726	22.4237		23.3059	12.1669	4.99008	32.0138	22.8239	4.69946		0	16.4068	18.9227	0.475264	34.2441	29.9511		0	24.6139	0.38034	0	53.6613	21.3445		23.961	4.86395	13.4126	1.10674	19.181	37.4747
Senegal	10.3663	58.4373	2.8888	10.0313	14.9704	3.30597		1.85452	78.4034	3.29377	9.36481	2.25249	4.83101		35.026	52.3122	3.66478	1.00778	6.63859	1.35066		21.3497	11.6008	0.42171	15.8332	50.571	0.223557		0	67.3828	17.2611	2.01729	7.9494	5.38942		0	82.4436	1.18387	2.80646	11.3107	2.2554		73.3981	10.9624	7.68963	1.01661	3.60902	3.32427
Sierra Leone	6.15903	48.8934	4.49714	16.8587	10.223	13.3687		0.805711	64.5019	5.2752	4.98124	5.29836	19.1376		30.9483	41.9199	4.64707	1.61933	16.9573	3.90799		11.2038	5.19986	0.725811	60.1302	21.664	1.07626		0	42.3795	21.1939	2.13534	18.1105	16.1807		0	61.79	1.14581	4.44222	26.8825	5.73952		54.6179	8.2719	11.2558	1.75338	7.90588	16.1952
South Africa	13.3566	57.6797	2.67733	19.4324	4.97443	1.87946		1.55538	72.3106	3.41097	18.9609	1.00636	2.75583		45.5083	47.5117	1.67431	0.917732	3.18359	1.20434		32.0647	23.7922	0.351546	26.4059	17.2869	0.0987619		0	86.1864	6.92599	0.607574	4.04875	2.23126		0	88.1581	0.528051	1.10201	6.59957	3.61223		63.2284	13.7533	13.2098	3.26382	5.05163	1.49318
Sudan	18.0374	48.4064	7.61996	16.0249	8.47455	1.43675		6.55951	59.63	9.67718	19.4053	2.71547	2.01246		37.3298	47.0295	3.76123	0.333679	10.7774	0.768356		42.1719	16.4183	0.886946	18.6812	21.7668	0.0749532		0	72.5152	14.2882	1.23841	10.3576	1.60063		0	72.5854	0.760653	2.3648	22.7162	1.57302		80.1461	5.83777	9.79653	0.90127	2.84583	0.472484
Swaziland	10.0964	56.9712	4.94985	20.2144	2.42969	5.33846		1.38352	63.7663	5.89533	21.3965	0.961674	6.5967		32.5758	55.1797	2.50537	1.29775	5.52593	2.91542		34.179	22.5468	0.657405	36.6398	5.51859	0.458374		0	74.855	10.483	1.13644	3.98912	9.53636		0	80.6766	0.847767	5.89586	7.97975	4.60004		52.0791	13.5884	13.6481	2.03594	4.02215	14.6263
Togo	4.1576	47.6699	1.19596	11.8439	6.66812	28.4645		0.286582	54.7808	1.21993	3.68747	3.46145	36.5638		17.3688	53.0822	1.76629	2.14161	12.8221	12.819		13.7371	20.5468	0.272094	49.7729	12.6046	3.06657		0	27.2948	5.24486	5.71389	18.3832	43.3632		0	66.9833	0.319966	8.61598	18.0538	6.02697		32.2617	16.539	4.10118	3.66158	7.76276	35.6738
Tunisia	10.3718	53.0403	8.28358	17.8767	8.67107	1.75659		2.6601	63.7276	9.60734	19.702	1.75436	2.54863		28.7995	55.6281	5.96391	2.4107	6.13284	1.06498		24.6299	13.6775	2.0906	28.4268	31.0789	0.0963359		0	73.4245	17.7517	2.50042	4.76287	1.56052		0	62.3006	2.29084	14.3264	16.3597	4.72237		56.7578	7.03961	29.4145	2.9783	3.03748	0.772315
Uganda	7.58316	25.4887	22.3947	10.7478	10.4781	23.3076		0.876352	25.7051	30.2621	6.31867	5.94169	30.896		27.7434	25.5275	8.93493	2.17952	22.7639	12.8508		25.3098	7.46322	2.58133	36.9511	25.7647	1.92992		0	32.4429	21.9846	1.02276	22.3892	22.1605		0	36.106	0.0353073	9.90141	45.4659	8.49142		69.4376	10.6516	3.67589	0.604636	8.38784	7.24245
United Republic of Tanzania	7.05494	40.5225	7.84499	12.2645	8.96885	23.3442		1.01565	43.8729	10.6783	5.9593	7.16836	31.3055		20.2394	39.852	5.00787	1.78853	22.595	10.5171		24.5415	16.4129	1.41779	44.2081	11.3366	2.08298		0	39.5058	13.9196	4.63605	24.3192	17.6193		0	56.18	0.277172	4.72371	31.1258	7.69332		64.1807	6.76897	7.01354	1.51068	7.74875	12.7774
Zambia	6.45503	57.5895	1.38995	10.8	5.00166	18.7638		0.288498	63.1144	2.25429	7.78532	1.0669	25.4905		24.1628	56.3481	2.22523	1.991	7.74988	7.52297		21.3678	26.6369	0.392981	29.6136	20.2837	1.70517		0	71.9992	6.46395	2.19219	4.77986	14.5648		0	80.7657	0.17024	6.30667	8.40828	4.34908		72.1072	7.2396	6.40684	1.7922	3.07581	9.37832
Zimbabwe	10.6691	60.2321	1.40565	16.7033	7.9938	2.99615		0.974441	73.5171	2.20782	15.7519	2.89064	4.65811		26.6673	59.0173	1.38253	0.281789	11.345	1.30621		30.7713	24.4232	0.232191	22.3261	22.0314	0.215819		0	81.8015	4.67852	0.286162	10.8265	2.40739		0	85.6019	0.102801	0.00595642	13.1102	1.17919		57.2354	18.5997	7.55766	1.31196	11.9581	3.33715
Region subtotals
N	10.6264	59.6081	8.71275	13.4541	5.30054	2.2981		2.40993	68.0525	9.66581	15.4423	1.3761	3.05332		28.9006	57.6651	5.61058	1.00646	5.41493	1.40238		33.0599	22.0244	2.99469	21.2837	20.4789	0.158397		0	75.6776	16.8315	1.12223	4.21289	2.15579		0	78.0131	1.68722	4.54611	11.0316	4.72198		58.4977	9.00022	27.019	1.78045	2.52174	1.18085
E	7.55731	48.1257	7.47319	10.3456	7.97653	18.5217		0.946484	51.9339	10.0701	7.00647	5.97271	24.0703		20.5828	48.5194	3.75814	1.11047	17.1769	8.85227		29.3212	21.4204	1.28118	32.8942	13.2905	1.7924		0	53.2499	10.4016	1.49428	17.9497	16.9045		0	64.5406	0.242686	3.5746	24.3811	7.26102		58.0903	11.3526	6.24673	1.48835	9.0081	13.8139
S	13.1012	57.7552	2.70029	19.2818	4.74989	2.41158		1.58783	71.7179	3.41986	18.729	1.09151	3.45389		44.3476	48.0311	1.66708	0.995861	3.51926	1.43911		32.3252	24.0222	0.3594	27.0654	16.0875	0.140282		0	84.7367	6.77372	0.839731	4.30252	3.34733		0	87.3951	0.530057	1.30608	6.88546	3.88328		62.0132	13.4163	12.592	3.49059	5.06371	3.42418
W	5.51703	45.9109	5.90185	12.5212	7.7885	22.3605		0.640864	53.9637	7.36014	5.40543	2.89828	29.7316		21.8377	48.6026	4.29415	3.28045	11.4382	10.5469		15.4833	16.66	0.876521	41.8656	22.9943	2.12024		0	41.0401	13.1235	4.28486	8.61632	32.9352		0	65.8248	0.830757	11.3999	15.32	6.62455		44.389	12.0892	8.65348	2.98806	6.16468	25.7156
M	5.41343	29.0023	6.07409	10.2339	7.31643	41.9599		0.390093	31.7722	7.11523	5.35653	2.62634	52.7396		24.891	37.7252	4.77629	2.28711	13.2705	17.0499		20.7917	12.2261	1.06177	35.9381	25.2043	4.77802		0	22.4704	13.6478	4.85166	13.1903	45.8398		0	49.1817	1.02454	8.84345	21.6797	19.2706		43.9899	6.17147	4.48967	2.10166	5.08754	38.1597
Grand total	7.784	48.9467	6.80111	12.4194	6.97256	17.0762		1.15338	55.2015	8.36116	8.87242	3.23186	23.1797		25.4939	50.368	4.38491	1.81725	10.6824	7.25351		24.574	19.211	1.44404	33.2707	19.8478	1.65245		0	56.4959	13.0738	2.33602	10.087	18.0073		0	68.1683	0.830645	6.56127	17.1694	7.27038		51.4265	10.4548	11.0264	2.22127	6.06327	18.8077
[truncated: 37 more columns]
