# Supplementary material for: Dietary mineral supplies in Africa
Source: Physiol Plant. 2014 Feb 13;151(3):208–29. doi: 10.1111/ppl.12144 (PMC4235459; doi:10.1111/ppl.12144)
Supplement: Table S11 — Phytate supply, phytate:Zn, phytate:Fe, phytate:Ca and phytate:Mg data calculated from food composition tables and FAO FBSs (FAO 2012b) (http://faostat.fao.org). [file ppl0151-0208-SD11.xlsx]

## Sheet: S Table 11
	Supplementary Table 11. Phytate supply, phyate:Zn, phytate:Fe, phytate:Ca and phytate:Mg data calculated from food composition tables and FAO FBSs (FAO, 2012b) [http://faostat.fao.org]
FAO_FBS_Country_ID	Phytate supply		Ca supply	Fe supply	Mg supply	Zn supply	Phytate:Ca	Phytate:Fe	Phytate:Mg	Phytate:Zn	Phytate*Ca:Zn
	mg capita-1 d-1	mmoles capita-1 d-1	mmoles capita-1 d-1	mmoles capita-1 d-1	mmoles capita-1 d-1	mmoles capita-1 d-1
Algeria	2750.03	4.16671	17.7263	0.417768	26.1858	0.267138	0.235059	9.97375	0.159121	15.5976	276.487
Angola	1761.3	2.66864	12.8385	0.386207	16.92	0.16456	0.207862	6.90987	0.157721	16.2169	208.2
Benin	3060.14	4.63658	17.839	0.572839	28.8658	0.203092	0.259913	8.09404	0.160625	22.83	407.264
Botswana	1950	2.95455	12.9405	0.305696	17.1771	0.153343	0.228318	9.66497	0.172005	19.2676	249.333
Burkina Faso	4057.4	6.14757	10.3525	1.01604	74.8804	0.267274	0.593825	6.0505	0.0820985	23.001	238.118
Burundi	1931.14	2.92597	9.96425	0.218732	17.3279	0.101313	0.293647	13.377	0.168859	28.8804	287.771
Cameroon	2999.36	4.54448	21.6277	0.621232	38.1962	0.229197	0.210123	7.31527	0.118977	19.8278	428.831
Central African Republic	2784.34	4.2187	24.8327	0.702786	23.4492	0.2353	0.169884	6.00282	0.179908	17.929	445.227
Chad	3087.78	4.67845	22.3292	0.882071	65.6887	0.21795	0.209521	5.30394	0.0712215	21.4658	479.315
Congo	1004.09	1.52134	27.2707	0.397918	15.7167	0.175511	0.0557867	3.82326	0.0967981	8.6681	236.386
Cote d'Ivoire	1892.54	2.86748	12.3332	0.521393	24.35	0.163601	0.2325	5.49966	0.117761	17.5273	216.169
Democratic Republic of the Congo	1307.87	1.98162	18.5142	0.362216	13.332	0.094841	0.107032	5.47081	0.148636	20.8941	386.837
Djibouti	1711.7	2.59348	7.89625	0.177361	8.55	0.117125	0.328445	14.6226	0.303331	22.1428	174.845
Egypt	3429.61	5.19638	13.435	0.434286	30.1779	0.277734	0.386779	11.9653	0.172191	18.7099	251.368
Eritrea	1842.63	2.79186	5.233	0.271	7.46417	0.0910015	0.533511	10.3021	0.374036	30.6793	160.545
Ethiopia	2801.87	4.24526	8.14825	0.311268	15.8229	0.131884	0.521002	13.6386	0.268298	32.1894	262.287
Gabon	1207.74	1.82991	28.4027	0.476904	24.7917	0.255662	0.0644272	3.83707	0.0738115	7.15754	203.294
Gambia	2591.27	3.92617	16.2767	0.747264	28.7042	0.243414	0.241213	5.25405	0.13678	16.1296	262.537
Ghana	1913.83	2.89974	23.8897	0.675679	33.8237	0.175659	0.12138	4.29159	0.0857308	16.5078	394.366
Guinea	1805.74	2.73597	11.1282	0.437304	20.5175	0.168907	0.245858	6.25645	0.133348	16.1981	180.257
Guinea-Bissau	2042.82	3.09518	8.0075	0.427961	20.8242	0.15248	0.386535	7.23238	0.148634	20.2989	162.543
Kenya	2769.19	4.19574	17.1685	0.280525	20.6375	0.150072	0.244386	14.9568	0.203307	27.9582	480.001
Lesotho	4415.57	6.69026	4.743	0.416143	29.6392	0.234942	1.41055	16.0768	0.225724	28.4762	135.063
Liberia	1378.55	2.08871	9.52025	0.321007	11.7238	0.13481	0.219397	6.50675	0.178161	15.4937	147.504
Libya	2512.11	3.80623	14.8958	0.389375	24.5637	0.252893	0.255524	9.77522	0.154953	15.0507	224.192
Madagascar	1928.48	2.92193	10.0115	0.141661	14.2217	0.12072	0.291858	20.6263	0.205457	24.2042	242.32
Malawi	4510.43	6.83398	14.79	0.51915	31.6562	0.181101	0.462068	13.1638	0.215881	37.7358	558.112
Mali	3218.46	4.87645	29.1295	0.920893	47.8908	0.270642	0.167406	5.29535	0.101824	18.0181	524.858
Mauritania	1578.35	2.39144	34.0457	0.397143	27.4558	0.325185	0.0702419	6.02161	0.0871013	7.35409	250.375
Morocco	3286.3	4.97925	10.704	0.442482	27.1383	0.270474	0.465176	11.253	0.183477	18.4093	197.054
Mozambique	2361.09	3.5774	8.091	0.202979	18.1092	0.113758	0.442146	17.6245	0.197547	31.4474	254.441
Namibia	2543.3	3.85348	11.3588	0.278189	22.2479	0.192101	0.339253	13.852	0.173207	20.0597	227.853
Niger	4769.27	7.22617	24.0605	1.55579	55.64	0.410852	0.300333	4.64471	0.129874	17.5883	423.182
Nigeria	3094.92	4.68927	18.7718	0.836929	45.3546	0.243243	0.249805	5.60295	0.103391	19.2781	361.884
Rwanda	2818.53	4.2705	13.1015	0.504875	24.0046	0.133937	0.325955	8.45853	0.177904	31.8843	417.732
Senegal	2314.44	3.50673	19.4028	0.512786	21.7029	0.228164	0.180734	6.83859	0.161579	15.3694	298.208
Sierra Leone	1815.31	2.75047	14.3438	0.370696	15.2271	0.16565	0.191754	7.41974	0.18063	16.6041	238.165
South Africa	3304.61	5.00698	8.73975	0.338211	26.3658	0.250173	0.572897	14.8043	0.189904	20.0141	174.918
Sudan	1991.71	3.01774	18.3075	0.317446	13.8038	0.152968	0.164836	9.5063	0.218618	19.7279	361.169
Swaziland	2552.59	3.86756	7.5395	0.247196	20.2821	0.179072	0.512972	15.6457	0.190688	21.5978	162.837
Togo	3359.73	5.09051	14.3313	0.581786	35.06	0.165768	0.355203	8.7498	0.145194	30.7087	440.094
Tunisia	2708.18	4.1033	16.8972	0.453639	26.8133	0.275898	0.242838	9.04528	0.153032	14.8725	251.305
Uganda	2605.69	3.94802	37.9567	0.322936	24.875	0.130905	0.104014	12.2254	0.158714	30.1593	1144.75
United Republic of Tanzania	3052.26	4.62464	16.764	0.301311	22.5796	0.146489	0.275867	15.3484	0.204815	31.5698	529.236
Zambia	3201.37	4.85056	13.4192	0.279186	23.0113	0.139881	0.361463	17.374	0.210791	34.6764	465.331
Zimbabwe	3307.36	5.01115	7.64125	0.307993	21.7721	0.152313	0.655802	16.2703	0.230164	32.9002	251.399
Mean (population -weighted)	2769.58	4.19593	16.1219	0.493219	28.2303	0.190732	0.285033	9.17101	0.166661	22.5798	354.946
Median	2598.48	3.93709	14.3375	0.40703	23.7269	0.175585	0.252665	8.89754	0.165219	19.921	252.92
