# Supplementary material for: Dietary mineral supplies in Africa
Source: Physiol Plant. 2014 Feb 13;151(3):208–29. doi: 10.1111/ppl.12144 (PMC4235459; doi:10.1111/ppl.12144)
Supplement: Table S12 — Zinc, Ca and phytate supply data, and phyate:Zn and phytate:Ca molar ratios under biofortification and low-phytate breeding scenarios. [file ppl0151-0208-SD12.xlsx]

## Sheet: S Table 12
	Supplementary Table 12. Zinc, Ca and phytate supply data, and phyate:Zn and phytate:Ca molar ratios under biofortification and low-phytate breeding scenarios
		Scenario 1						Scenario 2						Scenario 3						Scenario 4
		HarvestPlus Zn breeding targets met for FBS items "Maize" and "Beans"						HarvestPlus Zn breeding targets met for FBS items "Rice (Milled Equivalent)", "Wheat", "Maize", "Millet", "Beans", "Cassava" and "Sweet potatoes"						Doubling of Ca concentration of FBS item "Vegetables, other"						Halving of phytate concentrations of FBS items "Maize", "Wheat", "Rice", Sorghum", "Millet" and "Beans"
FAO_FBS_Country_ID		Zn supply	SD	Deficiency				Zn supply	SD	Deficiency				Ca supply	SD	Deficiency				Phytate supply
		mg capita-1 d-1		%	prevalence	Phytate:Zn		mg capita-1 d-1		%	prevalence	Phytate:Zn		mg capita-1 d-1		%	prevalence	Phytate:Ca		mg capita-1 d-1	Phytate:Ca	Phytate:Fe	Phytate:Zn
Algeria		18.1632	4.5408	4.41593	1.56625e+06	15.003		28.5856	7.1464	0.552141	195834	9.53288		794.25	198.562	22.4713	7.97015e+06	0.209844		1783.07	0.152395	6.4668	10.1132
Angola		13.8222	3.45555	16.7684	3.19974e+06	12.6267		20.5035	5.12587	2.54168	485002	8.51217		527.54	131.885	78.3715	1.49548e+07	0.202346		1097.44	0.129516	4.30545	10.1045
Benin		18.093	4.52325	4.60795	407798	16.7597		24.6846	6.17115	1.06525	94273.7	12.2843		734.91	183.727	28.9681	2.56364e+06	0.252362		1883.8	0.16	4.98262	14.0539
Botswana		11.6834	2.92085	34.3136	688655	16.5386		14.1032	3.5258	15.3644	308356	13.701		544.82	136.205	77.0564	1.54648e+06	0.216919		1176.39	0.13767	5.83065	11.6237
Burkina Faso		20.8397	5.20993	2.35353	387595	19.2926		28.0652	7.0163	0.613532	101041	14.3256		425.3	106.325	97.3667	1.6035e+07	0.578187		2388.88	0.349627	3.56237	13.5424
Burundi		9.8139	2.45348	61.4702	5.15296e+06	19.4987		15.9552	3.9888	8.6871	728226	11.9935		451.77	112.942	95.4198	7.9989e+06	0.259067		1068.13	0.171407	7.39891	15.974
Cameroon		18.2727	4.56818	4.41608	865503	16.2652		23.5636	5.8909	1.32167	259033	12.6131		930.21	232.553	10.2229	2.00358e+06	0.195417		2004.35	0.140416	4.88849	13.2501
Central African Republic		15.3886	3.84715	10.192	448554	17.929		20.4822	5.12055	2.56223	112765	13.4704		1014.66	253.665	6.89949	303650	0.16631		2654.49	0.161962	5.72287	17.0929
Chad		15.5487	3.88718	9.76716	1.09658e+06	19.6782		20.5297	5.13242	2.55138	286449	14.9038		900.17	225.042	11.5358	1.29515e+06	0.207892		2194.62	0.148916	3.76974	15.2567
Congo		11.7382	2.93455	33.2043	1.34241e+06	8.47625		20.1763	5.04408	2.70816	109488	4.93133		1118.83	279.707	4.17156	168652	0.0543905		822.857	0.0457176	3.13319	7.10357
Côte d'Ivoire		12.1899	3.04747	29.3531	5.79366e+06	15.3843		18.6068	4.6517	4.13461	816081	10.0788		521.68	130.42	81.2262	1.60323e+07	0.219865		1259.88	0.154777	3.66117	11.6681
Congo, The Democratic Republic of the		7.77473	1.94368	92.0276	6.07067e+07	16.6691		17.3471	4.33677	5.74343	3.7887e+06	7.47088		746.409	186.602	26.7244	1.7629e+07	0.106195		980.436	0.0802363	4.10117	15.6632
Djibouti		7.924	1.981	90.6128	805290	21.405		19.089	4.77225	3.65062	32443.6	8.88541		357.05	89.2625	99.9353	888141	0.290545		1001.61	0.205685	8.55654	12.957
Egypt		20.6694	5.16735	2.36715	1.92026e+06	16.4418		30.4291	7.60727	0.426833	346252	11.1684		642.6	160.65	49.9852	4.05485e+07	0.32346		1996.38	0.224701	6.96504	10.8911
Eritrea		6.1315	1.53287	99.7455	5.24031e+06	29.7787		10.4155	2.60387	50.1548	2.63497e+06	17.5304		218.52	54.63	100	5.25368e+06	0.51105		1169.58	0.370806	6.53905	19.4731
Ethiopia		11.2132	2.8033	40.7546	3.38058e+07	24.7601		15.2607	3.81517	10.8838	9.02808e+06	18.1931		340.33	85.0825	99.9813	8.2934e+07	0.498958		1939.55	0.401229	9.44108	22.2825
Gabon		17.5843	4.39607	5.38004	80994.5	6.80585		21.4646	5.36615	2.06107	31028.7	5.57551		1164.81	291.202	3.6968	55654	0.0628398		785.531	0.0419043	2.49568	4.65536
Gambia		17.1673	4.29183	6.02193	104083	14.957		26.6289	6.65723	0.770898	13324.2	9.64258		662.27	165.567	43.4756	751429	0.237134		1470.01	0.136838	2.98058	9.15016
Ghana		13.1921	3.29802	20.6141	5.02816e+06	14.3755		22.2401	5.56003	1.72722	421300	8.52707		969.94	242.485	8.5263	2.07972e+06	0.119584		1350.61	0.0856594	3.02863	11.6497
Guinea		11.6465	2.91162	34.7237	3.46597e+06	15.3636		20.0543	5.01358	2.83822	283300	8.9224		482.58	120.645	89.3492	8.91847e+06	0.226779		1162.69	0.158305	4.02846	10.4298
Guinea - Bissau		10.8494	2.71235	44.959	681230	18.6577		16.959	4.23975	6.39943	96965.8	11.9361		333.95	83.4875	99.9847	1.51499e+06	0.370735		1244.69	0.235516	4.4067	12.3681
Kenya		14.9227	3.73068	11.6467	4.71841e+06	18.3882		18.9405	4.73513	3.6863	1.49342e+06	14.4876		723.54	180.885	30.852	1.2499e+07	0.231956		1518.38	0.138316	8.20097	15.3298
Lesotho		21.9592	5.4898	1.87481	40708.1	19.9253		24.3448	6.0862	1.16514	25298.9	17.9727		207.72	51.93	100	2171318	1.28832		2394.65	0.764407	8.71878	15.4432
Liberia		8.8166	2.20415	77.0244	3.07645e+06	15.4937		17.1883	4.29708	5.83434	233030	7.94737		400.41	100.103	98.9297	3.95137e+06	0.208657		883.17	0.140557	4.16856	9.92606
Libyan Arab Jamahiriya		16.5842	4.14605	6.71256	426591	15.0099		26.4798	6.61995	0.749289	47618.1	9.40065		677.03	169.257	40.8048	2.59319e+06	0.224878		1748.32	0.177724	6.80313	10.4747
Madagascar		9.1871	2.29677	71.4287	1.47956e+07	20.8003		19.1009	4.77522	3.5625	737930	10.0045		415.26	103.815	98.3311	2.03681e+07	0.281456		1115.71	0.168131	11.9333	14.0032
Malawi		19.536	4.884	3.24959	484216	22.8779		22.6924	5.6731	1.59756	238050	19.6957		607.6	151.9	56.4507	8.41163e+06	0.4499		2861.89	0.303645	8.35251	23.9436
Mali		19.836	4.959	2.97604	457412	16.0778		29.5935	7.39837	0.491289	75510.1	10.7767		1218.73	304.683	2.61725	402266	0.16005		1824.6	0.0949054	3.00203	10.2148
Mauritania		21.7999	5.44998	1.90533	65920.1	7.17435		22.7261	5.68152	1.56903	54285	6.88196		1376.53	344.132	1.58533	54848.7	0.0694918		1001.96	0.0445904	3.82259	4.66846
Morocco		19.2952	4.8238	3.25738	1.04078e+06	16.8769		28.3935	7.09837	0.562195	179629	11.4689		520.16	130.04	83.4775	2.66722e+07	0.382901		2169.78	0.307111	7.42978	12.1548
Mozambique		10.3798	2.59495	50.936	1.19143e+07	22.5402		21.044	5.261	2.19285	512923	11.1178		332.04	83.01	99.9856	2.33874e+07	0.430961		1528.38	0.284575	11.4087	20.3566
Namibia		15.3684	3.8421	10.2328	233646	16.3984		19.4997	4.87493	3.23645	73897.4	12.9242		467.15	116.787	93.5223	2.13538e+06	0.329957		1556.56	0.207599	8.47777	12.277
Niger		26.9897	6.74742	0.720784	111808	17.5101		44.1945	11.0486	0.113882	17665.3	10.6934		982.02	245.505	7.29925	1.13226e+06	0.294339		3294.31	0.207451	3.20827	12.1489
Nigeria		17.8521	4.46303	4.96103	7.85942e+06	17.1788		26.0261	6.50652	0.849017	1.34504e+06	11.7835		787.62	196.905	21.5001	3.40612e+07	0.238149		2142.84	0.172959	3.87935	13.3477
Rwanda		11.9195	2.97987	31.1384	3.30815e+06	23.4314		18.6923	4.67307	3.89491	413796	14.9415		561.26	140.315	69.1915	7.35091e+06	0.304351		1837.26	0.216953	5.51368	20.7838
Senegal		16.8419	4.21047	6.55807	815412	13.6172		22.9671	5.74177	1.48627	184799	9.9856		808.31	202.077	19.4702	2.42087e+06	0.173534		1361.8	0.106342	4.02377	9.04321
Sierra Leone		11.0975	2.77438	40.9813	2.40459e+06	16.2091		17.8576	4.4644	4.88682	286736	10.0731		613.65	153.412	54.8358	3.21751e+06	0.179286		1260.11	0.133107	5.15046	11.5259
South Africa		20.8661	5.21652	2.26515	1.13558e+06	15.6932		24.8686	6.21715	1.00781	505243	13.1675		376.39	94.0975	99.7839	5.00245e+07	0.532106		1788.76	0.309741	8.01346	10.8335
Sudan		10.1997	2.54992	54.7176	2.38306e+07	19.3496		14.4801	3.62003	13.5899	5.91868e+06	13.6298		765.5	191.375	25.3505	1.10406e+07	0.157687		1260.93	0.104348	6.01836	12.4896
Swaziland		14.6375	3.65937	13.275	157449	17.2801		18.0497	4.51243	4.85411	57572.5	14.0134		314.78	78.695	99.9988	1.18604e+06	0.491461		1511.29	0.303248	9.2632	12.7872
Togo		16.5766	4.14415	7.15658	431384	20.0837		21.7599	5.43997	1.93078	116384	15.2997		589.35	147.338	63.5146	3.82853e+06	0.3455		2005.94	0.212076	5.2241	18.3348
Tunisia		18.1049	4.52623	4.36539	457534	14.8223		28.7481	7.18703	0.526884	55222.4	9.33472		804.29	201.072	21.4784	2.25114e+06	0.20407		1891.36	0.16959	6.31713	10.3868
Uganda		10.6212	2.6553	48.1766	1.61029e+07	24.3099		19.9615	4.99038	2.89807	968670	12.9349		1541.07	385.267	0.892254	298233	0.102475		1897.38	0.0763855	8.90216	21.9611
Tanzania, United Republic of		13.8524	3.4631	16.387	7.34815e+06	21.8338		21.0263	5.25657	2.22415	997334	14.3844		702.96	175.74	33.9215	1.52108e+07	0.263152		1888.43	0.174984	9.49604	19.5322
Zambia		15.1882	3.79705	10.892	1.42561e+06	20.8864		19.6483	4.91207	3.14038	411031	16.1452		565.97	141.493	67.462	8.82981e+06	0.342814		1908.57	0.219806	10.3579	20.6731
Zimbabwe		16.3293	4.08232	7.9422	998450	20.07		20.0623	5.01558	2.93066	368426	16.3356		318.85	79.7125	99.9981	1.25712e+07	0.628653		1808.22	0.367304	8.89541	17.9874
Mean (population weighted)		15.3295		23.4591		18.323		22.7148		3.64931		11.2127		682.743		48.3726		0.286162		1781.93	0.198769	6.38865	14.621
Median		15.2783		10.5624		17.0279		20.5166		2.54653		11.8598		610.625		55.6432		0.237641		1652.44	0.168861	5.77676	12.6384
Total					2.3643e+08						3.54911e+07						4.87516e+08
